# Supplementary material for: Influence of Fishmeal-Free Diets on Microbial Communities in Atlantic Salmon (Salmo salar) Recirculation Aquaculture Systems
Source: Appl Environ Microbiol. 2016 Jul 15;82(15):4470–81. doi: 10.1128/AEM.00902-16 (PMC4984271; doi:10.1128/AEM.00902-16)
Supplement: Supplemental material [file AEM.00902-16_zam999117249sd2.xlsx]

## Sheet: Sheet1
TACTCTTGACATCCAGAGAATTCGCTAGAGATAGCTTAGTGCCTTCGGGAACTCTGAGAC
TACTCTTGACATCCAGAGAACTTTCCAGAGATGGATTGGTGCCTTCGGGAACTCTGAGAC
TACCCTTGACATCCTCGGAATCTGCCGGAGACGGCGGAGTGCCTTCGGGAACCGAGTGAC
TACTCTTGACATCCACAGAATCTGGTAGAGATACCTCAGTGCCTTCGGGAACTGTGAGAC
TACCCTTGACATGCCACTAACGAAGCAGAGATGCATTAGGTGCTCGAAAGAGAAAGTGGACAC
