# Supplementary material for: Influence of Fishmeal-Free Diets on Microbial Communities in Atlantic Salmon (Salmo salar) Recirculation Aquaculture Systems
Source: Appl Environ Microbiol. 2016 Jul 15;82(15):4470–81. doi: 10.1128/AEM.00902-16 (PMC4984271; doi:10.1128/AEM.00902-16)
Supplement: Supplemental material [file AEM.00902-16_zam999117249sd3.xls]

## Sheet: host-associated
Structured Comment Name	Item		VTS-SAL-r1-i4-Bv6_	VTS-SAL-r1-i5-Bv6_	VTS-SAL-r1-i3-Bv6_	VTS-SAL-r1-i6-Bv6_	VTS-SAL-r2-i2-Bv6_	VTS-SAL-r2-i4-Bv6_	VTS-SAL-r2-i5-Bv6_	VTS-SAL-r2-i6-Bv6_	VTS-SAL-r3-i4-Bv6_	VTS-SAL-r3-i3-Bv6_	VTS-SAL-r3-i6-Bv6_	VTS-SAL-r3-i5-Bv6_	VTS-SAL2-R3-i6_	VTS-SAL-r4-i1-Bv6_	VTS-SAL-r4-i2-Bv6_	VTS-SAL-r4-i5-Bv6_	VTS-SAL2-R4-i1_	VTS-SAL2-R4-i4_	VTS-SAL-r5-i2-Bv6_	VTS-SAL-r5-i4-Bv6_	VTS-SAL-r5-i3-Bv6_	VTS-SAL-r5-i5-Bv6_	VTS-SAL-r6-i4-Bv6_	VTS-SAL-r6-i1-Bv6_	VTS-SAL-r6-i5-Bv6_	VTS-SAL2-R6-i1_	VTS-SAL2-R6-i2_	VTS-SAL-r1-g3-Bv6_	VTS-SAL-r1-g4-Bv6_	VTS-SAL-r2-g4-Bv6_	VTS-SAL-r3-g4-Bv6_	VTS-SAL2-R3-g3_	VTS-SAL-r4-g1-Bv6_	VTS-SAL-r4-g2-Bv6_	VTS-SAL-r5-g3-Bv6_	VTS-SAL-r5-g2-Bv6_	VTS-SAL2-R6-g1_
project_name	project name		Influence of diet on salmon microbiomes	Influence of diet on salmon microbiomes	Influence of diet on salmon microbiomes	Influence of diet on salmon microbiomes	Influence of diet on salmon microbiomes	Influence of diet on salmon microbiomes	Influence of diet on salmon microbiomes	Influence of diet on salmon microbiomes	Influence of diet on salmon microbiomes	Influence of diet on salmon microbiomes	Influence of diet on salmon microbiomes	Influence of diet on salmon microbiomes	Influence of diet on salmon microbiomes	Influence of diet on salmon microbiomes	Influence of diet on salmon microbiomes	Influence of diet on salmon microbiomes	Influence of diet on salmon microbiomes	Influence of diet on salmon microbiomes	Influence of diet on salmon microbiomes	Influence of diet on salmon microbiomes	Influence of diet on salmon microbiomes	Influence of diet on salmon microbiomes	Influence of diet on salmon microbiomes	Influence of diet on salmon microbiomes	Influence of diet on salmon microbiomes	Influence of diet on salmon microbiomes	Influence of diet on salmon microbiomes	Influence of diet on salmon microbiomes	Influence of diet on salmon microbiomes	Influence of diet on salmon microbiomes	Influence of diet on salmon microbiomes	Influence of diet on salmon microbiomes	Influence of diet on salmon microbiomes	Influence of diet on salmon microbiomes	Influence of diet on salmon microbiomes	Influence of diet on salmon microbiomes	Influence of diet on salmon microbiomes
investigation_type	investigation type		bacteria_archaea	bacteria_archaea	bacteria_archaea	bacteria_archaea	bacteria_archaea	bacteria_archaea	bacteria_archaea	bacteria_archaea	bacteria_archaea	bacteria_archaea	bacteria_archaea	bacteria_archaea	bacteria_archaea	bacteria_archaea	bacteria_archaea	bacteria_archaea	bacteria_archaea	bacteria_archaea	bacteria_archaea	bacteria_archaea	bacteria_archaea	bacteria_archaea	bacteria_archaea	bacteria_archaea	bacteria_archaea	bacteria_archaea	bacteria_archaea	bacteria_archaea	bacteria_archaea	bacteria_archaea	bacteria_archaea	bacteria_archaea	bacteria_archaea	bacteria_archaea	bacteria_archaea	bacteria_archaea	bacteria_archaea
experimental_factor	experimental factor	Tank (T1/3/5 = FM, T2/4/6 = FMF)	T1	T1	T1	T1	T2	T2	T2	T2	T3	T3	T6	T3	T3	T4	T4	T4	T4	T4	T5	T5	T5	T5	T6	T3	T6	T6	T6	T1	T1	T2	T3	T3	T4	T4	T5	T5	T6
geo_loc_name	geographic location (country and/or sea,region)		USA	USA	USA	USA	USA	USA	USA	USA	USA	USA	USA	USA	USA	USA	USA	USA	USA	USA	USA	USA	USA	USA	USA	USA	USA	USA	USA	USA	USA	USA	USA	USA	USA	USA	USA	USA	USA
lat_lon	geographic location (latitude and longitude)		+39.436, -77.804	+39.436, -77.804	+39.436, -77.804	+39.436, -77.804	+39.436, -77.804	+39.436, -77.804	+39.436, -77.804	+39.436, -77.804	+39.436, -77.804	+39.436, -77.804	+39.436, -77.804	+39.436, -77.804	+39.436, -77.804	+39.436, -77.804	+39.436, -77.804	+39.436, -77.804	+39.436, -77.804	+39.436, -77.804	+39.436, -77.804	+39.436, -77.804	+39.436, -77.804	+39.436, -77.804	+39.436, -77.804	+39.436, -77.804	+39.436, -77.804	+39.436, -77.804	+39.436, -77.804	+39.436, -77.805	+39.436, -77.806	+39.436, -77.807	+39.436, -77.808	+39.436, -77.809	+39.436, -77.810	+39.436, -77.811	+39.436, -77.812	+39.436, -77.813	+39.436, -77.814
collection_date	collection date		2014-09-14	2014-09-14	2014-09-14	2014-09-14	2014-09-14	2014-09-14	2014-09-14	2014-09-14	2014-09-14	2014-09-14	2014-09-14	2014-09-14	2014-09-14	2014-09-14	2014-09-14	2014-09-14	2014-09-14	2014-09-14	2014-09-14	2014-09-14	2014-09-14	2014-09-14	2014-09-14	2014-09-14	2014-09-14	2014-09-14	2014-09-14	2014-09-15	2014-09-16	2014-09-17	2014-09-18	2014-09-19	2014-09-20	2014-09-21	2014-09-22	2014-09-23	2014-09-24
biome	environment (biome)		Aquatic biome (ENVO:00002030)	Aquatic biome	Aquatic biome	Aquatic biome	Aquatic biome	Aquatic biome	Aquatic biome	Aquatic biome	Aquatic biome	Aquatic biome	Aquatic biome	Aquatic biome	Aquatic biome	Aquatic biome	Aquatic biome	Aquatic biome	Aquatic biome	Aquatic biome	Aquatic biome	Aquatic biome	Aquatic biome	Aquatic biome	Aquatic biome	Aquatic biome	Aquatic biome	Aquatic biome	Aquatic biome	Aquatic biome	Aquatic biome	Aquatic biome	Aquatic biome	Aquatic biome	Aquatic biome	Aquatic biome	Aquatic biome	Aquatic biome	Aquatic biome
feature	environment (feature)		fish farm (ENVO:00000294)	fish farm (ENVO:00000294)	fish farm (ENVO:00000294)	fish farm (ENVO:00000294)	fish farm (ENVO:00000294)	fish farm (ENVO:00000294)	fish farm (ENVO:00000294)	fish farm (ENVO:00000294)	fish farm (ENVO:00000294)	fish farm (ENVO:00000294)	fish farm (ENVO:00000294)	fish farm (ENVO:00000294)	fish farm (ENVO:00000294)	fish farm (ENVO:00000294)	fish farm (ENVO:00000294)	fish farm (ENVO:00000294)	fish farm (ENVO:00000294)	fish farm (ENVO:00000294)	fish farm (ENVO:00000294)	fish farm (ENVO:00000294)	fish farm (ENVO:00000294)	fish farm (ENVO:00000294)	fish farm (ENVO:00000294)	fish farm (ENVO:00000294)	fish farm (ENVO:00000294)	fish farm (ENVO:00000294)	fish farm (ENVO:00000294)	fish farm (ENVO:00000294)	fish farm (ENVO:00000294)	fish farm (ENVO:00000294)	fish farm (ENVO:00000294)	fish farm (ENVO:00000294)	fish farm (ENVO:00000294)	fish farm (ENVO:00000294)	fish farm (ENVO:00000294)	fish farm (ENVO:00000294)	fish farm (ENVO:00000294)
material	environment (material)		digestive system (MAT:0000018)	digestive system (MAT:0000018)	digestive system (MAT:0000018)	digestive system (MAT:0000018)	digestive system (MAT:0000018)	digestive system (MAT:0000018)	digestive system (MAT:0000018)	digestive system (MAT:0000018)	digestive system (MAT:0000018)	digestive system (MAT:0000018)	digestive system (MAT:0000018)	digestive system (MAT:0000018)	digestive system (MAT:0000018)	digestive system (MAT:0000018)	digestive system (MAT:0000018)	digestive system (MAT:0000018)	digestive system (MAT:0000018)	digestive system (MAT:0000018)	digestive system (MAT:0000018)	digestive system (MAT:0000018)	digestive system (MAT:0000018)	digestive system (MAT:0000018)	digestive system (MAT:0000018)	digestive system (MAT:0000018)	digestive system (MAT:0000018)	digestive system (MAT:0000018)	digestive system (MAT:0000018)	vascular system (MA:0002718)	vascular system (MA:0002718)	vascular system (MA:0002718)	vascular system (MA:0002718)	vascular system (MA:0002718)	vascular system (MA:0002718)	vascular system (MA:0002718)	vascular system (MA:0002718)	vascular system (MA:0002718)	vascular system (MA:0002718)
env_package	environmental package		host-associated	host-associated	host-associated	host-associated	host-associated	host-associated	host-associated	host-associated	host-associated	host-associated	host-associated	host-associated	host-associated	host-associated	host-associated	host-associated	host-associated	host-associated	host-associated	host-associated	host-associated	host-associated	host-associated	host-associated	host-associated	host-associated	host-associated	host-associated	host-associated	host-associated	host-associated	host-associated	host-associated	host-associated	host-associated	host-associated	host-associated
subspecf_gen_lin	subspecific genetic lineage		Salmo salar	Salmo salar	Salmo salar	Salmo salar	Salmo salar	Salmo salar	Salmo salar	Salmo salar	Salmo salar	Salmo salar	Salmo salar	Salmo salar	Salmo salar	Salmo salar	Salmo salar	Salmo salar	Salmo salar	Salmo salar	Salmo salar	Salmo salar	Salmo salar	Salmo salar	Salmo salar	Salmo salar	Salmo salar	Salmo salar	Salmo salar	Salmo salar	Salmo salar	Salmo salar	Salmo salar	Salmo salar	Salmo salar	Salmo salar	Salmo salar	Salmo salar	Salmo salar
biotic_relationship	observed biotic relationship		free living	free living	free living	free living	free living	free living	free living	free living	free living	free living	free living	free living	free living	free living	free living	free living	free living	free living	free living	free living	free living	free living	free living	free living	free living	free living	free living	free living	free living	free living	free living	free living	free living	free living	free living	free living	free living
rel_to_oxygen	relationship to oxygen		obligate aerobe	obligate aerobe	obligate aerobe	obligate aerobe	obligate aerobe	obligate aerobe	obligate aerobe	obligate aerobe	obligate aerobe	obligate aerobe	obligate aerobe	obligate aerobe	obligate aerobe	obligate aerobe	obligate aerobe	obligate aerobe	obligate aerobe	obligate aerobe	obligate aerobe	obligate aerobe	obligate aerobe	obligate aerobe	obligate aerobe	obligate aerobe	obligate aerobe	obligate aerobe	obligate aerobe	obligate aerobe	obligate aerobe	obligate aerobe	obligate aerobe	obligate aerobe	obligate aerobe	obligate aerobe	obligate aerobe	obligate aerobe	obligate aerobe
samp_collect_device	sample collection device or method		dissection	dissection	dissection	dissection	dissection	dissection	dissection	dissection	dissection	dissection	dissection	dissection	dissection	dissection	dissection	dissection	dissection	dissection	dissection	dissection	dissection	dissection	dissection	dissection	dissection	dissection	dissection	dissection	dissection	dissection	dissection	dissection	dissection	dissection	dissection	dissection	dissection
nucl_acid_ext	nucleic acid extraction		MoBio PowerBiofilm	MoBio PowerBiofilm	MoBio PowerBiofilm	MoBio PowerBiofilm	MoBio PowerBiofilm	MoBio PowerBiofilm	MoBio PowerBiofilm	MoBio PowerBiofilm	MoBio PowerBiofilm	MoBio PowerBiofilm	MoBio PowerBiofilm	MoBio PowerBiofilm	MoBio PowerBiofilm	MoBio PowerBiofilm	MoBio PowerBiofilm	MoBio PowerBiofilm	MoBio PowerBiofilm	MoBio PowerBiofilm	MoBio PowerBiofilm	MoBio PowerBiofilm	MoBio PowerBiofilm	MoBio PowerBiofilm	MoBio PowerBiofilm	MoBio PowerBiofilm	MoBio PowerBiofilm	MoBio PowerBiofilm	MoBio PowerBiofilm	MoBio PowerBiofilm	MoBio PowerBiofilm	MoBio PowerBiofilm	MoBio PowerBiofilm	MoBio PowerBiofilm	MoBio PowerBiofilm	MoBio PowerBiofilm	MoBio PowerBiofilm	MoBio PowerBiofilm	MoBio PowerBiofilm
lib_const_meth	library construction method		Fusion 2-step amplification	Fusion 2-step amplification	Fusion 2-step amplification	Fusion 2-step amplification	Fusion 2-step amplification	Fusion 2-step amplification	Fusion 2-step amplification	Fusion 2-step amplification	Fusion 2-step amplification	Fusion 2-step amplification	Fusion 2-step amplification	Fusion 2-step amplification	Fusion 2-step amplification	Fusion 2-step amplification	Fusion 2-step amplification	Fusion 2-step amplification	Fusion 2-step amplification	Fusion 2-step amplification	Fusion 2-step amplification	Fusion 2-step amplification	Fusion 2-step amplification	Fusion 2-step amplification	Fusion 2-step amplification	Fusion 2-step amplification	Fusion 2-step amplification	Fusion 2-step amplification	Fusion 2-step amplification	Fusion 2-step amplification	Fusion 2-step amplification	Fusion 2-step amplification	Fusion 2-step amplification	Fusion 2-step amplification	Fusion 2-step amplification	Fusion 2-step amplification	Fusion 2-step amplification	Fusion 2-step amplification	Fusion 2-step amplification
target_gene	target gene		16S rRNA	16S rRNA	16S rRNA	16S rRNA	16S rRNA	16S rRNA	16S rRNA	16S rRNA	16S rRNA	16S rRNA	16S rRNA	16S rRNA	16S rRNA	16S rRNA	16S rRNA	16S rRNA	16S rRNA	16S rRNA	16S rRNA	16S rRNA	16S rRNA	16S rRNA	16S rRNA	16S rRNA	16S rRNA	16S rRNA	16S rRNA	16S rRNA	16S rRNA	16S rRNA	16S rRNA	16S rRNA	16S rRNA	16S rRNA	16S rRNA	16S rRNA	16S rRNA
target_subfragment	target subfragment		v6	v6	v6	v6	v6	v6	v6	v6	v6	v6	v6	v6	v6	v6	v6	v6	v6	v6	v6	v6	v6	v6	v6	v6	v6	v6	v6	v7	v8	v9	v10	v11	v12	v13	v14	v15	v16
seq_meth	sequencing method		Illumina HiSeq	Illumina HiSeq	Illumina HiSeq	Illumina HiSeq	Illumina HiSeq	Illumina HiSeq	Illumina HiSeq	Illumina HiSeq	Illumina HiSeq	Illumina HiSeq	Illumina HiSeq	Illumina HiSeq	Illumina HiSeq	Illumina HiSeq	Illumina HiSeq	Illumina HiSeq	Illumina HiSeq	Illumina HiSeq	Illumina HiSeq	Illumina HiSeq	Illumina HiSeq	Illumina HiSeq	Illumina HiSeq	Illumina HiSeq	Illumina HiSeq	Illumina HiSeq	Illumina HiSeq	Illumina HiSeq	Illumina HiSeq	Illumina HiSeq	Illumina HiSeq	Illumina HiSeq	Illumina HiSeq	Illumina HiSeq	Illumina HiSeq	Illumina HiSeq	Illumina HiSeq
pcr_primers	pcr primers		Forward Primers (967F) CTAACCGANGAACCTYACC CNACGCGAAGAACCTTANC CAACGCGMARAACCTTACC ATACGCGARGAACCTTACC Reverse Primer (1064R) CGACRRCCATGCANCACCT	Forward Primers (967F) CTAACCGANGAACCTYACC CNACGCGAAGAACCTTANC CAACGCGMARAACCTTACC ATACGCGARGAACCTTACC Reverse Primer (1064R) CGACRRCCATGCANCACCT	Forward Primers (967F) CTAACCGANGAACCTYACC CNACGCGAAGAACCTTANC CAACGCGMARAACCTTACC ATACGCGARGAACCTTACC Reverse Primer (1064R) CGACRRCCATGCANCACCT	Forward Primers (967F) CTAACCGANGAACCTYACC CNACGCGAAGAACCTTANC CAACGCGMARAACCTTACC ATACGCGARGAACCTTACC Reverse Primer (1064R) CGACRRCCATGCANCACCT	Forward Primers (967F) CTAACCGANGAACCTYACC CNACGCGAAGAACCTTANC CAACGCGMARAACCTTACC ATACGCGARGAACCTTACC Reverse Primer (1064R) CGACRRCCATGCANCACCT	Forward Primers (967F) CTAACCGANGAACCTYACC CNACGCGAAGAACCTTANC CAACGCGMARAACCTTACC ATACGCGARGAACCTTACC Reverse Primer (1064R) CGACRRCCATGCANCACCT	Forward Primers (967F) CTAACCGANGAACCTYACC CNACGCGAAGAACCTTANC CAACGCGMARAACCTTACC ATACGCGARGAACCTTACC Reverse Primer (1064R) CGACRRCCATGCANCACCT	Forward Primers (967F) CTAACCGANGAACCTYACC CNACGCGAAGAACCTTANC CAACGCGMARAACCTTACC ATACGCGARGAACCTTACC Reverse Primer (1064R) CGACRRCCATGCANCACCT	Forward Primers (967F) CTAACCGANGAACCTYACC CNACGCGAAGAACCTTANC CAACGCGMARAACCTTACC ATACGCGARGAACCTTACC Reverse Primer (1064R) CGACRRCCATGCANCACCT	Forward Primers (967F) CTAACCGANGAACCTYACC CNACGCGAAGAACCTTANC CAACGCGMARAACCTTACC ATACGCGARGAACCTTACC Reverse Primer (1064R) CGACRRCCATGCANCACCT	Forward Primers (967F) CTAACCGANGAACCTYACC CNACGCGAAGAACCTTANC CAACGCGMARAACCTTACC ATACGCGARGAACCTTACC Reverse Primer (1064R) CGACRRCCATGCANCACCT	Forward Primers (967F) CTAACCGANGAACCTYACC CNACGCGAAGAACCTTANC CAACGCGMARAACCTTACC ATACGCGARGAACCTTACC Reverse Primer (1064R) CGACRRCCATGCANCACCT	Forward Primers (967F) CTAACCGANGAACCTYACC CNACGCGAAGAACCTTANC CAACGCGMARAACCTTACC ATACGCGARGAACCTTACC Reverse Primer (1064R) CGACRRCCATGCANCACCT	Forward Primers (967F) CTAACCGANGAACCTYACC CNACGCGAAGAACCTTANC CAACGCGMARAACCTTACC ATACGCGARGAACCTTACC Reverse Primer (1064R) CGACRRCCATGCANCACCT	Forward Primers (967F) CTAACCGANGAACCTYACC CNACGCGAAGAACCTTANC CAACGCGMARAACCTTACC ATACGCGARGAACCTTACC Reverse Primer (1064R) CGACRRCCATGCANCACCT	Forward Primers (967F) CTAACCGANGAACCTYACC CNACGCGAAGAACCTTANC CAACGCGMARAACCTTACC ATACGCGARGAACCTTACC Reverse Primer (1064R) CGACRRCCATGCANCACCT	Forward Primers (967F) CTAACCGANGAACCTYACC CNACGCGAAGAACCTTANC CAACGCGMARAACCTTACC ATACGCGARGAACCTTACC Reverse Primer (1064R) CGACRRCCATGCANCACCT	Forward Primers (967F) CTAACCGANGAACCTYACC CNACGCGAAGAACCTTANC CAACGCGMARAACCTTACC ATACGCGARGAACCTTACC Reverse Primer (1064R) CGACRRCCATGCANCACCT	Forward Primers (967F) CTAACCGANGAACCTYACC CNACGCGAAGAACCTTANC CAACGCGMARAACCTTACC ATACGCGARGAACCTTACC Reverse Primer (1064R) CGACRRCCATGCANCACCT	Forward Primers (967F) CTAACCGANGAACCTYACC CNACGCGAAGAACCTTANC CAACGCGMARAACCTTACC ATACGCGARGAACCTTACC Reverse Primer (1064R) CGACRRCCATGCANCACCT	Forward Primers (967F) CTAACCGANGAACCTYACC CNACGCGAAGAACCTTANC CAACGCGMARAACCTTACC ATACGCGARGAACCTTACC Reverse Primer (1064R) CGACRRCCATGCANCACCT	Forward Primers (967F) CTAACCGANGAACCTYACC CNACGCGAAGAACCTTANC CAACGCGMARAACCTTACC ATACGCGARGAACCTTACC Reverse Primer (1064R) CGACRRCCATGCANCACCT	Forward Primers (967F) CTAACCGANGAACCTYACC CNACGCGAAGAACCTTANC CAACGCGMARAACCTTACC ATACGCGARGAACCTTACC Reverse Primer (1064R) CGACRRCCATGCANCACCT	Forward Primers (967F) CTAACCGANGAACCTYACC CNACGCGAAGAACCTTANC CAACGCGMARAACCTTACC ATACGCGARGAACCTTACC Reverse Primer (1064R) CGACRRCCATGCANCACCT	Forward Primers (967F) CTAACCGANGAACCTYACC CNACGCGAAGAACCTTANC CAACGCGMARAACCTTACC ATACGCGARGAACCTTACC Reverse Primer (1064R) CGACRRCCATGCANCACCT	Forward Primers (967F) CTAACCGANGAACCTYACC CNACGCGAAGAACCTTANC CAACGCGMARAACCTTACC ATACGCGARGAACCTTACC Reverse Primer (1064R) CGACRRCCATGCANCACCT	Forward Primers (967F) CTAACCGANGAACCTYACC CNACGCGAAGAACCTTANC CAACGCGMARAACCTTACC ATACGCGARGAACCTTACC Reverse Primer (1064R) CGACRRCCATGCANCACCT	Forward Primers (967F) CTAACCGANGAACCTYACC CNACGCGAAGAACCTTANC CAACGCGMARAACCTTACC ATACGCGARGAACCTTACC Reverse Primer (1064R) CGACRRCCATGCANCACCT	Forward Primers (967F) CTAACCGANGAACCTYACC CNACGCGAAGAACCTTANC CAACGCGMARAACCTTACC ATACGCGARGAACCTTACC Reverse Primer (1064R) CGACRRCCATGCANCACCT	Forward Primers (967F) CTAACCGANGAACCTYACC CNACGCGAAGAACCTTANC CAACGCGMARAACCTTACC ATACGCGARGAACCTTACC Reverse Primer (1064R) CGACRRCCATGCANCACCT	Forward Primers (967F) CTAACCGANGAACCTYACC CNACGCGAAGAACCTTANC CAACGCGMARAACCTTACC ATACGCGARGAACCTTACC Reverse Primer (1064R) CGACRRCCATGCANCACCT	Forward Primers (967F) CTAACCGANGAACCTYACC CNACGCGAAGAACCTTANC CAACGCGMARAACCTTACC ATACGCGARGAACCTTACC Reverse Primer (1064R) CGACRRCCATGCANCACCT	Forward Primers (967F) CTAACCGANGAACCTYACC CNACGCGAAGAACCTTANC CAACGCGMARAACCTTACC ATACGCGARGAACCTTACC Reverse Primer (1064R) CGACRRCCATGCANCACCT	Forward Primers (967F) CTAACCGANGAACCTYACC CNACGCGAAGAACCTTANC CAACGCGMARAACCTTACC ATACGCGARGAACCTTACC Reverse Primer (1064R) CGACRRCCATGCANCACCT	Forward Primers (967F) CTAACCGANGAACCTYACC CNACGCGAAGAACCTTANC CAACGCGMARAACCTTACC ATACGCGARGAACCTTACC Reverse Primer (1064R) CGACRRCCATGCANCACCT	Forward Primers (967F) CTAACCGANGAACCTYACC CNACGCGAAGAACCTTANC CAACGCGMARAACCTTACC ATACGCGARGAACCTTACC Reverse Primer (1064R) CGACRRCCATGCANCACCT	Forward Primers (967F) CTAACCGANGAACCTYACC CNACGCGAAGAACCTTANC CAACGCGMARAACCTTACC ATACGCGARGAACCTTACC Reverse Primer (1064R) CGACRRCCATGCANCACCT
pcr_cond	pcr conditions		1st step: 95°C for 3 min, 20x(95°C for 30 sec, 60°C for 45 sec and 72°C for 45 sec), 72°C for 5 min. 2nd step: 95°C for 3 min, 10x(95°C for 30 sec, 60°C for 45 sec and 72°C for 45 sec) 72°C for 5 min.	1st step: 95°C for 3 min, 20x(95°C for 30 sec, 60°C for 45 sec and 72°C for 45 sec), 72°C for 5 min. 2nd step: 95°C for 3 min, 10x(95°C for 30 sec, 60°C for 45 sec and 72°C for 45 sec) 72°C for 5 min.	1st step: 95°C for 3 min, 20x(95°C for 30 sec, 60°C for 45 sec and 72°C for 45 sec), 72°C for 5 min. 2nd step: 95°C for 3 min, 10x(95°C for 30 sec, 60°C for 45 sec and 72°C for 45 sec) 72°C for 5 min.	1st step: 95°C for 3 min, 20x(95°C for 30 sec, 60°C for 45 sec and 72°C for 45 sec), 72°C for 5 min. 2nd step: 95°C for 3 min, 10x(95°C for 30 sec, 60°C for 45 sec and 72°C for 45 sec) 72°C for 5 min.	1st step: 95°C for 3 min, 20x(95°C for 30 sec, 60°C for 45 sec and 72°C for 45 sec), 72°C for 5 min. 2nd step: 95°C for 3 min, 10x(95°C for 30 sec, 60°C for 45 sec and 72°C for 45 sec) 72°C for 5 min.	1st step: 95°C for 3 min, 20x(95°C for 30 sec, 60°C for 45 sec and 72°C for 45 sec), 72°C for 5 min. 2nd step: 95°C for 3 min, 10x(95°C for 30 sec, 60°C for 45 sec and 72°C for 45 sec) 72°C for 5 min.	1st step: 95°C for 3 min, 20x(95°C for 30 sec, 60°C for 45 sec and 72°C for 45 sec), 72°C for 5 min. 2nd step: 95°C for 3 min, 10x(95°C for 30 sec, 60°C for 45 sec and 72°C for 45 sec) 72°C for 5 min.	1st step: 95°C for 3 min, 20x(95°C for 30 sec, 60°C for 45 sec and 72°C for 45 sec), 72°C for 5 min. 2nd step: 95°C for 3 min, 10x(95°C for 30 sec, 60°C for 45 sec and 72°C for 45 sec) 72°C for 5 min.	1st step: 95°C for 3 min, 20x(95°C for 30 sec, 60°C for 45 sec and 72°C for 45 sec), 72°C for 5 min. 2nd step: 95°C for 3 min, 10x(95°C for 30 sec, 60°C for 45 sec and 72°C for 45 sec) 72°C for 5 min.	1st step: 95°C for 3 min, 20x(95°C for 30 sec, 60°C for 45 sec and 72°C for 45 sec), 72°C for 5 min. 2nd step: 95°C for 3 min, 10x(95°C for 30 sec, 60°C for 45 sec and 72°C for 45 sec) 72°C for 5 min.	1st step: 95°C for 3 min, 20x(95°C for 30 sec, 60°C for 45 sec and 72°C for 45 sec), 72°C for 5 min. 2nd step: 95°C for 3 min, 10x(95°C for 30 sec, 60°C for 45 sec and 72°C for 45 sec) 72°C for 5 min.	1st step: 95°C for 3 min, 20x(95°C for 30 sec, 60°C for 45 sec and 72°C for 45 sec), 72°C for 5 min. 2nd step: 95°C for 3 min, 10x(95°C for 30 sec, 60°C for 45 sec and 72°C for 45 sec) 72°C for 5 min.	1st step: 95°C for 3 min, 20x(95°C for 30 sec, 60°C for 45 sec and 72°C for 45 sec), 72°C for 5 min. 2nd step: 95°C for 3 min, 10x(95°C for 30 sec, 60°C for 45 sec and 72°C for 45 sec) 72°C for 5 min.	1st step: 95°C for 3 min, 20x(95°C for 30 sec, 60°C for 45 sec and 72°C for 45 sec), 72°C for 5 min. 2nd step: 95°C for 3 min, 10x(95°C for 30 sec, 60°C for 45 sec and 72°C for 45 sec) 72°C for 5 min.	1st step: 95°C for 3 min, 20x(95°C for 30 sec, 60°C for 45 sec and 72°C for 45 sec), 72°C for 5 min. 2nd step: 95°C for 3 min, 10x(95°C for 30 sec, 60°C for 45 sec and 72°C for 45 sec) 72°C for 5 min.	1st step: 95°C for 3 min, 20x(95°C for 30 sec, 60°C for 45 sec and 72°C for 45 sec), 72°C for 5 min. 2nd step: 95°C for 3 min, 10x(95°C for 30 sec, 60°C for 45 sec and 72°C for 45 sec) 72°C for 5 min.	1st step: 95°C for 3 min, 20x(95°C for 30 sec, 60°C for 45 sec and 72°C for 45 sec), 72°C for 5 min. 2nd step: 95°C for 3 min, 10x(95°C for 30 sec, 60°C for 45 sec and 72°C for 45 sec) 72°C for 5 min.	1st step: 95°C for 3 min, 20x(95°C for 30 sec, 60°C for 45 sec and 72°C for 45 sec), 72°C for 5 min. 2nd step: 95°C for 3 min, 10x(95°C for 30 sec, 60°C for 45 sec and 72°C for 45 sec) 72°C for 5 min.	1st step: 95°C for 3 min, 20x(95°C for 30 sec, 60°C for 45 sec and 72°C for 45 sec), 72°C for 5 min. 2nd step: 95°C for 3 min, 10x(95°C for 30 sec, 60°C for 45 sec and 72°C for 45 sec) 72°C for 5 min.	1st step: 95°C for 3 min, 20x(95°C for 30 sec, 60°C for 45 sec and 72°C for 45 sec), 72°C for 5 min. 2nd step: 95°C for 3 min, 10x(95°C for 30 sec, 60°C for 45 sec and 72°C for 45 sec) 72°C for 5 min.	1st step: 95°C for 3 min, 20x(95°C for 30 sec, 60°C for 45 sec and 72°C for 45 sec), 72°C for 5 min. 2nd step: 95°C for 3 min, 10x(95°C for 30 sec, 60°C for 45 sec and 72°C for 45 sec) 72°C for 5 min.	1st step: 95°C for 3 min, 20x(95°C for 30 sec, 60°C for 45 sec and 72°C for 45 sec), 72°C for 5 min. 2nd step: 95°C for 3 min, 10x(95°C for 30 sec, 60°C for 45 sec and 72°C for 45 sec) 72°C for 5 min.	1st step: 95°C for 3 min, 20x(95°C for 30 sec, 60°C for 45 sec and 72°C for 45 sec), 72°C for 5 min. 2nd step: 95°C for 3 min, 10x(95°C for 30 sec, 60°C for 45 sec and 72°C for 45 sec) 72°C for 5 min.	1st step: 95°C for 3 min, 20x(95°C for 30 sec, 60°C for 45 sec and 72°C for 45 sec), 72°C for 5 min. 2nd step: 95°C for 3 min, 10x(95°C for 30 sec, 60°C for 45 sec and 72°C for 45 sec) 72°C for 5 min.	1st step: 95°C for 3 min, 20x(95°C for 30 sec, 60°C for 45 sec and 72°C for 45 sec), 72°C for 5 min. 2nd step: 95°C for 3 min, 10x(95°C for 30 sec, 60°C for 45 sec and 72°C for 45 sec) 72°C for 5 min.	1st step: 95°C for 3 min, 20x(95°C for 30 sec, 60°C for 45 sec and 72°C for 45 sec), 72°C for 5 min. 2nd step: 95°C for 3 min, 10x(95°C for 30 sec, 60°C for 45 sec and 72°C for 45 sec) 72°C for 5 min.	1st step: 95°C for 3 min, 20x(95°C for 30 sec, 60°C for 45 sec and 72°C for 45 sec), 72°C for 5 min. 2nd step: 95°C for 3 min, 10x(95°C for 30 sec, 60°C for 45 sec and 72°C for 45 sec) 72°C for 5 min.	2nd step: 95°C for 3 min, 20x(95°C for 30 sec, 60°C for 45 sec and 72°C for 45 sec), 72°C for 5 min. 2nd step: 95°C for 3 min, 10x(95°C for 30 sec, 60°C for 45 sec and 72°C for 45 sec) 72°C for 5 min.	3rd step: 95°C for 3 min, 20x(95°C for 30 sec, 60°C for 45 sec and 72°C for 45 sec), 72°C for 5 min. 2nd step: 95°C for 3 min, 10x(95°C for 30 sec, 60°C for 45 sec and 72°C for 45 sec) 72°C for 5 min.	4th step: 95°C for 3 min, 20x(95°C for 30 sec, 60°C for 45 sec and 72°C for 45 sec), 72°C for 5 min. 2nd step: 95°C for 3 min, 10x(95°C for 30 sec, 60°C for 45 sec and 72°C for 45 sec) 72°C for 5 min.	5th step: 95°C for 3 min, 20x(95°C for 30 sec, 60°C for 45 sec and 72°C for 45 sec), 72°C for 5 min. 2nd step: 95°C for 3 min, 10x(95°C for 30 sec, 60°C for 45 sec and 72°C for 45 sec) 72°C for 5 min.	6th step: 95°C for 3 min, 20x(95°C for 30 sec, 60°C for 45 sec and 72°C for 45 sec), 72°C for 5 min. 2nd step: 95°C for 3 min, 10x(95°C for 30 sec, 60°C for 45 sec and 72°C for 45 sec) 72°C for 5 min.	7th step: 95°C for 3 min, 20x(95°C for 30 sec, 60°C for 45 sec and 72°C for 45 sec), 72°C for 5 min. 2nd step: 95°C for 3 min, 10x(95°C for 30 sec, 60°C for 45 sec and 72°C for 45 sec) 72°C for 5 min.	8th step: 95°C for 3 min, 20x(95°C for 30 sec, 60°C for 45 sec and 72°C for 45 sec), 72°C for 5 min. 2nd step: 95°C for 3 min, 10x(95°C for 30 sec, 60°C for 45 sec and 72°C for 45 sec) 72°C for 5 min.	9th step: 95°C for 3 min, 20x(95°C for 30 sec, 60°C for 45 sec and 72°C for 45 sec), 72°C for 5 min. 2nd step: 95°C for 3 min, 10x(95°C for 30 sec, 60°C for 45 sec and 72°C for 45 sec) 72°C for 5 min.	10th step: 95°C for 3 min, 20x(95°C for 30 sec, 60°C for 45 sec and 72°C for 45 sec), 72°C for 5 min. 2nd step: 95°C for 3 min, 10x(95°C for 30 sec, 60°C for 45 sec and 72°C for 45 sec) 72°C for 5 min.	11th step: 95°C for 3 min, 20x(95°C for 30 sec, 60°C for 45 sec and 72°C for 45 sec), 72°C for 5 min. 2nd step: 95°C for 3 min, 10x(95°C for 30 sec, 60°C for 45 sec and 72°C for 45 sec) 72°C for 5 min.
seq_quality_check	sequence quality check		PMID: 23799126	PMID: 23799126	PMID: 23799126	PMID: 23799126	PMID: 23799126	PMID: 23799126	PMID: 23799126	PMID: 23799126	PMID: 23799126	PMID: 23799126	PMID: 23799126	PMID: 23799126	PMID: 23799126	PMID: 23799126	PMID: 23799126	PMID: 23799126	PMID: 23799126	PMID: 23799126	PMID: 23799126	PMID: 23799126	PMID: 23799126	PMID: 23799126	PMID: 23799126	PMID: 23799126	PMID: 23799126	PMID: 23799126	PMID: 23799126	PMID: 23799127	PMID: 23799128	PMID: 23799129	PMID: 23799130	PMID: 23799131	PMID: 23799132	PMID: 23799133	PMID: 23799134	PMID: 23799135	PMID: 23799136
sop	relevant standard operating procedures		MBL-JBPC	MBL-JBPC	MBL-JBPC	MBL-JBPC	MBL-JBPC	MBL-JBPC	MBL-JBPC	MBL-JBPC	MBL-JBPC	MBL-JBPC	MBL-JBPC	MBL-JBPC	MBL-JBPC	MBL-JBPC	MBL-JBPC	MBL-JBPC	MBL-JBPC	MBL-JBPC	MBL-JBPC	MBL-JBPC	MBL-JBPC	MBL-JBPC	MBL-JBPC	MBL-JBPC	MBL-JBPC	MBL-JBPC	MBL-JBPC	MBL-JBPC	MBL-JBPC	MBL-JBPC	MBL-JBPC	MBL-JBPC	MBL-JBPC	MBL-JBPC	MBL-JBPC	MBL-JBPC	MBL-JBPC
url	relevant electronic resources		http://vamps.mbl.edu/project_pages/ppindex.php?project_code=VTS_SAL	http://vamps.mbl.edu/project_pages/ppindex.php?project_code=VTS_SAL	http://vamps.mbl.edu/project_pages/ppindex.php?project_code=VTS_SAL	http://vamps.mbl.edu/project_pages/ppindex.php?project_code=VTS_SAL	http://vamps.mbl.edu/project_pages/ppindex.php?project_code=VTS_SAL	http://vamps.mbl.edu/project_pages/ppindex.php?project_code=VTS_SAL	http://vamps.mbl.edu/project_pages/ppindex.php?project_code=VTS_SAL	http://vamps.mbl.edu/project_pages/ppindex.php?project_code=VTS_SAL	http://vamps.mbl.edu/project_pages/ppindex.php?project_code=VTS_SAL	http://vamps.mbl.edu/project_pages/ppindex.php?project_code=VTS_SAL	http://vamps.mbl.edu/project_pages/ppindex.php?project_code=VTS_SAL	http://vamps.mbl.edu/project_pages/ppindex.php?project_code=VTS_SAL	http://vamps.mbl.edu/project_pages/ppindex.php?project_code=VTS_SAL	http://vamps.mbl.edu/project_pages/ppindex.php?project_code=VTS_SAL	http://vamps.mbl.edu/project_pages/ppindex.php?project_code=VTS_SAL	http://vamps.mbl.edu/project_pages/ppindex.php?project_code=VTS_SAL	http://vamps.mbl.edu/project_pages/ppindex.php?project_code=VTS_SAL	http://vamps.mbl.edu/project_pages/ppindex.php?project_code=VTS_SAL	http://vamps.mbl.edu/project_pages/ppindex.php?project_code=VTS_SAL	http://vamps.mbl.edu/project_pages/ppindex.php?project_code=VTS_SAL	http://vamps.mbl.edu/project_pages/ppindex.php?project_code=VTS_SAL	http://vamps.mbl.edu/project_pages/ppindex.php?project_code=VTS_SAL	http://vamps.mbl.edu/project_pages/ppindex.php?project_code=VTS_SAL	http://vamps.mbl.edu/project_pages/ppindex.php?project_code=VTS_SAL	http://vamps.mbl.edu/project_pages/ppindex.php?project_code=VTS_SAL	http://vamps.mbl.edu/project_pages/ppindex.php?project_code=VTS_SAL	http://vamps.mbl.edu/project_pages/ppindex.php?project_code=VTS_SAL	http://vamps.mbl.edu/project_pages/ppindex.php?project_code=VTS_SAL	http://vamps.mbl.edu/project_pages/ppindex.php?project_code=VTS_SAL	http://vamps.mbl.edu/project_pages/ppindex.php?project_code=VTS_SAL	http://vamps.mbl.edu/project_pages/ppindex.php?project_code=VTS_SAL	http://vamps.mbl.edu/project_pages/ppindex.php?project_code=VTS_SAL	http://vamps.mbl.edu/project_pages/ppindex.php?project_code=VTS_SAL	http://vamps.mbl.edu/project_pages/ppindex.php?project_code=VTS_SAL	http://vamps.mbl.edu/project_pages/ppindex.php?project_code=VTS_SAL	http://vamps.mbl.edu/project_pages/ppindex.php?project_code=VTS_SAL	http://vamps.mbl.edu/project_pages/ppindex.php?project_code=VTS_SAL
host_common_name	host common name		Atlantic salmon	Atlantic salmon	Atlantic salmon	Atlantic salmon	Atlantic salmon	Atlantic salmon	Atlantic salmon	Atlantic salmon	Atlantic salmon	Atlantic salmon	Atlantic salmon	Atlantic salmon	Atlantic salmon	Atlantic salmon	Atlantic salmon	Atlantic salmon	Atlantic salmon	Atlantic salmon	Atlantic salmon	Atlantic salmon	Atlantic salmon	Atlantic salmon	Atlantic salmon	Atlantic salmon	Atlantic salmon	Atlantic salmon	Atlantic salmon	Atlantic salmon	Atlantic salmon	Atlantic salmon	Atlantic salmon	Atlantic salmon	Atlantic salmon	Atlantic salmon	Atlantic salmon	Atlantic salmon	Atlantic salmon
disease_stat	disease status		No symptoms of disease	No symptoms of disease	No symptoms of disease	No symptoms of disease	No symptoms of disease	No symptoms of disease	No symptoms of disease	No symptoms of disease	No symptoms of disease	No symptoms of disease	No symptoms of disease	No symptoms of disease	No symptoms of disease	No symptoms of disease	No symptoms of disease	No symptoms of disease	No symptoms of disease	No symptoms of disease	No symptoms of disease	No symptoms of disease	No symptoms of disease	No symptoms of disease	No symptoms of disease	No symptoms of disease	No symptoms of disease	No symptoms of disease	No symptoms of disease	No symptoms of disease	No symptoms of disease	No symptoms of disease	No symptoms of disease	No symptoms of disease	No symptoms of disease	No symptoms of disease	No symptoms of disease	No symptoms of disease	No symptoms of disease
chem_administration	chemical administration		MS-222	MS-222	MS-222	MS-222	MS-222	MS-222	MS-222	MS-222	MS-222	MS-222	MS-222	MS-222	MS-222	MS-222	MS-222	MS-222	MS-222	MS-222	MS-222	MS-222	MS-222	MS-222	MS-222	MS-222	MS-222	MS-222	MS-222	MS-223	MS-224	MS-225	MS-226	MS-227	MS-228	MS-229	MS-230	MS-231	MS-232
body_site	body site		Intestine	Intestine	Intestine	Intestine	Intestine	Intestine	Intestine	Intestine	Intestine	Intestine	Intestine	Intestine	Intestine	Intestine	Intestine	Intestine	Intestine	Intestine	Intestine	Intestine	Intestine	Intestine	Intestine	Intestine	Intestine	Intestine	Intestine	gill	gill	gill	gill	gill	gill	gill	gill	gill	gill
infra_specific_name	infra_specific_name		Animalia;Chrodata;Actinopterygii;Salmoniformes;Salmonidae;Salmo;salar	Animalia;Chrodata;Actinopterygii;Salmoniformes;Salmonidae;Salmo;salar	Animalia;Chrodata;Actinopterygii;Salmoniformes;Salmonidae;Salmo;salar	Animalia;Chrodata;Actinopterygii;Salmoniformes;Salmonidae;Salmo;salar	Animalia;Chrodata;Actinopterygii;Salmoniformes;Salmonidae;Salmo;salar	Animalia;Chrodata;Actinopterygii;Salmoniformes;Salmonidae;Salmo;salar	Animalia;Chrodata;Actinopterygii;Salmoniformes;Salmonidae;Salmo;salar	Animalia;Chrodata;Actinopterygii;Salmoniformes;Salmonidae;Salmo;salar	Animalia;Chrodata;Actinopterygii;Salmoniformes;Salmonidae;Salmo;salar	Animalia;Chrodata;Actinopterygii;Salmoniformes;Salmonidae;Salmo;salar	Animalia;Chrodata;Actinopterygii;Salmoniformes;Salmonidae;Salmo;salar	Animalia;Chrodata;Actinopterygii;Salmoniformes;Salmonidae;Salmo;salar	Animalia;Chrodata;Actinopterygii;Salmoniformes;Salmonidae;Salmo;salar	Animalia;Chrodata;Actinopterygii;Salmoniformes;Salmonidae;Salmo;salar	Animalia;Chrodata;Actinopterygii;Salmoniformes;Salmonidae;Salmo;salar	Animalia;Chrodata;Actinopterygii;Salmoniformes;Salmonidae;Salmo;salar	Animalia;Chrodata;Actinopterygii;Salmoniformes;Salmonidae;Salmo;salar	Animalia;Chrodata;Actinopterygii;Salmoniformes;Salmonidae;Salmo;salar	Animalia;Chrodata;Actinopterygii;Salmoniformes;Salmonidae;Salmo;salar	Animalia;Chrodata;Actinopterygii;Salmoniformes;Salmonidae;Salmo;salar	Animalia;Chrodata;Actinopterygii;Salmoniformes;Salmonidae;Salmo;salar	Animalia;Chrodata;Actinopterygii;Salmoniformes;Salmonidae;Salmo;salar	Animalia;Chrodata;Actinopterygii;Salmoniformes;Salmonidae;Salmo;salar	Animalia;Chrodata;Actinopterygii;Salmoniformes;Salmonidae;Salmo;salar	Animalia;Chrodata;Actinopterygii;Salmoniformes;Salmonidae;Salmo;salar	Animalia;Chrodata;Actinopterygii;Salmoniformes;Salmonidae;Salmo;salar	Animalia;Chrodata;Actinopterygii;Salmoniformes;Salmonidae;Salmo;salar	Animalia;Chrodata;Actinopterygii;Salmoniformes;Salmonidae;Salmo;salar	Animalia;Chrodata;Actinopterygii;Salmoniformes;Salmonidae;Salmo;salar	Animalia;Chrodata;Actinopterygii;Salmoniformes;Salmonidae;Salmo;salar	Animalia;Chrodata;Actinopterygii;Salmoniformes;Salmonidae;Salmo;salar	Animalia;Chrodata;Actinopterygii;Salmoniformes;Salmonidae;Salmo;salar	Animalia;Chrodata;Actinopterygii;Salmoniformes;Salmonidae;Salmo;salar	Animalia;Chrodata;Actinopterygii;Salmoniformes;Salmonidae;Salmo;salar	Animalia;Chrodata;Actinopterygii;Salmoniformes;Salmonidae;Salmo;salar	Animalia;Chrodata;Actinopterygii;Salmoniformes;Salmonidae;Salmo;salar	Animalia;Chrodata;Actinopterygii;Salmoniformes;Salmonidae;Salmo;salar

## Sheet: water
Structured Comment Name	Item	Units	VTS-SAL-r1-w1-Bv6_	VTS-SAL2-R2-w2_	VTS-SAL-r3-w1-Bv6_	VTS-SAL2-R4-w1x_	VTS-SAL2-R4-w2_	VTS-SAL-r5-w1-Bv6_	VTS-SAL-r6-w1-Bv6_														VTS-SAL2-R3-g3_	VTS-SAL-r4-g1-Bv6_	VTS-SAL-r4-g2-Bv6_	VTS-SAL-r5-g3-Bv6_	VTS-SAL-r5-g2-Bv6_	VTS-SAL2-R6-g1_
project_name	project name		Influence of diet on salmon microbiomes	Influence of diet on salmon microbiomes	Influence of diet on salmon microbiomes	Influence of diet on salmon microbiomes	Influence of diet on salmon microbiomes	Influence of diet on salmon microbiomes	Influence of diet on salmon microbiomes
investigation_type	investigation type		bacteria_archaea	bacteria_archaea	bacteria_archaea	bacteria_archaea	bacteria_archaea	bacteria_archaea	bacteria_archaea
experimental_factor	experimental factor	Tank (T1/3/5 = FM, T2/4/6 = FMF)	T1	T2	T3	T4	T4	T5	T6
geo_loc_name	geographic location (country and/or sea,region)		USA	USA	USA	USA	USA	USA	USA
lat_lon	geographic location (latitude and longitude)		+39.436, -77.814	+39.436, -77.815	+39.436, -77.816	+39.436, -77.817	+39.436, -77.818	+39.436, -77.819	+39.436, -77.820											+41.56 -70.23	+41.56 -70.24	+41.56 -70.25	+41.56 -70.26	+41.56 -70.27	+41.56 -70.28	+41.56 -70.29	+41.56 -70.30	+41.56 -70.31	+41.56 -70.32	+41.56 -70.33	+41.56 -70.34	+41.56 -70.35
collection_date	collection date		2012-09-24	2012-09-25	2012-09-26	2012-09-27	2012-09-24	2012-09-25	2012-09-26
biome	environment (biome)		aquatic biome (ENVO:00002030)	aquatic biome	aquatic biome	aquatic biome	aquatic biome	aquatic biome	aquatic biome
feature	environment (feature)		fish farm (ENVO:00000294)	fish farm	fish farm	fish farm	fish farm	fish farm	fish farm
material	environment (material)		fresh water (ENVO:00002011)	fresh water (ENVO:00002011)	fresh water (ENVO:00002011)	fresh water (ENVO:00002011)	brackish water (ENVO:00002019)	brackish water (ENVO:00002019)	brackish water (ENVO:00002019)
env_package	environmental package		water	water	water	water	water	water	water
samp_collect_device	sample collection device or method		0.2 micron sterivex	0.2 micron sterivex	0.2 micron sterivex	0.2 micron sterivex	0.2 micron sterivex	0.2 micron sterivex	0.2 micron sterivex
samp_size	amount or size of sample collected	L	1	1	1	1	1	1	1
nucl_acid_ext	nucleic acid extraction		Gentra Puregene Yeast/Bac Kit	Gentra Puregene Yeast/Bac Kit	Gentra Puregene Yeast/Bac Kit	Gentra Puregene Yeast/Bac Kit	Gentra Puregene Yeast/Bac Kit	Gentra Puregene Yeast/Bac Kit	Gentra Puregene Yeast/Bac Kit
lib_reads_seqd	library reads sequenced		1254269	1470583	953612	1017551	1302731	1012791	1602799
lib_const_meth	library construction method		Fusion 2-step amplification	Fusion 2-step amplification	Fusion 2-step amplification	Fusion 2-step amplification	Fusion 2-step amplification	Fusion 2-step amplification	Fusion 2-step amplification
target_gene	target gene		16S rRNA	16S rRNA	16S rRNA	16S rRNA	16S rRNA	16S rRNA	16S rRNA
target_subfragment	target subfragment		v6	v6	v6	v6	v6	v6	v6
seq_meth	sequencing method		Illumina HiSeq	Illumina HiSeq	Illumina HiSeq	Illumina HiSeq	Illumina HiSeq	Illumina HiSeq	Illumina HiSeq
pcr_primers	pcr primers		Forward Primers (967F) CTAACCGANGAACCTYACC CNACGCGAAGAACCTTANC CAACGCGMARAACCTTACC ATACGCGARGAACCTTACC Reverse Primer (1064R) CGACRRCCATGCANCACCT	Forward Primers (967F) CTAACCGANGAACCTYACC CNACGCGAAGAACCTTANC CAACGCGMARAACCTTACC ATACGCGARGAACCTTACC Reverse Primer (1064R) CGACRRCCATGCANCACCT	Forward Primers (967F) CTAACCGANGAACCTYACC CNACGCGAAGAACCTTANC CAACGCGMARAACCTTACC ATACGCGARGAACCTTACC Reverse Primer (1064R) CGACRRCCATGCANCACCT	Forward Primers (967F) CTAACCGANGAACCTYACC CNACGCGAAGAACCTTANC CAACGCGMARAACCTTACC ATACGCGARGAACCTTACC Reverse Primer (1064R) CGACRRCCATGCANCACCT	Forward Primers (967F) CTAACCGANGAACCTYACC CNACGCGAAGAACCTTANC CAACGCGMARAACCTTACC ATACGCGARGAACCTTACC Reverse Primer (1064R) CGACRRCCATGCANCACCT	Forward Primers (967F) CTAACCGANGAACCTYACC CNACGCGAAGAACCTTANC CAACGCGMARAACCTTACC ATACGCGARGAACCTTACC Reverse Primer (1064R) CGACRRCCATGCANCACCT	Forward Primers (967F) CTAACCGANGAACCTYACC CNACGCGAAGAACCTTANC CAACGCGMARAACCTTACC ATACGCGARGAACCTTACC Reverse Primer (1064R) CGACRRCCATGCANCACCT
pcr_cond	pcr conditions		1st step: 95°C for 3 min, 20x(95°C for 30 sec, 60°C for 45 sec and 72°C for 45 sec), 72°C for 5 min. 2nd step: 95°C for 3 min, 10x(95°C for 30 sec, 60°C for 45 sec and 72°C for 45 sec) 72°C for 5 min.	2nd step: 95°C for 3 min, 20x(95°C for 30 sec, 60°C for 45 sec and 72°C for 45 sec), 72°C for 5 min. 2nd step: 95°C for 3 min, 10x(95°C for 30 sec, 60°C for 45 sec and 72°C for 45 sec) 72°C for 5 min.	3rd step: 95°C for 3 min, 20x(95°C for 30 sec, 60°C for 45 sec and 72°C for 45 sec), 72°C for 5 min. 2nd step: 95°C for 3 min, 10x(95°C for 30 sec, 60°C for 45 sec and 72°C for 45 sec) 72°C for 5 min.	4th step: 95°C for 3 min, 20x(95°C for 30 sec, 60°C for 45 sec and 72°C for 45 sec), 72°C for 5 min. 2nd step: 95°C for 3 min, 10x(95°C for 30 sec, 60°C for 45 sec and 72°C for 45 sec) 72°C for 5 min.	5th step: 95°C for 3 min, 20x(95°C for 30 sec, 60°C for 45 sec and 72°C for 45 sec), 72°C for 5 min. 2nd step: 95°C for 3 min, 10x(95°C for 30 sec, 60°C for 45 sec and 72°C for 45 sec) 72°C for 5 min.	6th step: 95°C for 3 min, 20x(95°C for 30 sec, 60°C for 45 sec and 72°C for 45 sec), 72°C for 5 min. 2nd step: 95°C for 3 min, 10x(95°C for 30 sec, 60°C for 45 sec and 72°C for 45 sec) 72°C for 5 min.	7th step: 95°C for 3 min, 20x(95°C for 30 sec, 60°C for 45 sec and 72°C for 45 sec), 72°C for 5 min. 2nd step: 95°C for 3 min, 10x(95°C for 30 sec, 60°C for 45 sec and 72°C for 45 sec) 72°C for 5 min.
seq_quality_check	sequence quality check		PMID: 23799126	PMID: 23799126	PMID: 23799126	PMID: 23799126	PMID: 23799126	PMID: 23799126	PMID: 23799126
sop	relevant standard operating procedures		MBL-JBPC	MBL-JBPC	MBL-JBPC	MBL-JBPC	MBL-JBPC	MBL-JBPC	MBL-JBPC
url	relevant electronic resources		http://vamps.mbl.edu/project_pages/ppindex.php?project_code=VTS_SAL	http://vamps.mbl.edu/project_pages/ppindex.php?project_code=VTS_SAL	http://vamps.mbl.edu/project_pages/ppindex.php?project_code=VTS_SAL	http://vamps.mbl.edu/project_pages/ppindex.php?project_code=VTS_SAL	http://vamps.mbl.edu/project_pages/ppindex.php?project_code=VTS_SAL	http://vamps.mbl.edu/project_pages/ppindex.php?project_code=VTS_SAL	http://vamps.mbl.edu/project_pages/ppindex.php?project_code=VTS_SAL
ph	pH		8.19	8.18	8.16	8.24	8.24	8.19	8.18
tot_phos	total phosphorus	uM	0.871597	4.03623	0.874198	4.27228	4.27228	0.809931	4.4713
salinity	salinity	ppt	0.26	0.24	0.27	0.26	0.26	0.29	0.2
temp	temperature	C	15.1443	15.2625	15.187	15.1892	15.1892	15.1326	15.1211
Nitrate	nitrate	mg/L	55.1429	61.2083	58.2833	65.7917	65.7917	56.8182	68.815
Nitrite	nitrite	mg/L	0.0158333	0.0216375	0.0107792	0.0113952	0.0113952	0.0587659	0.126133
tot_nitro	total nitrogen	uM	48.1742	51.7031	49.502	54.1642	54.1642	50.055	56.4449

## Sheet: miscellaneous
Structured Comment Name	Item	Units	VTS-SAL-b1-3-Bv6_	VTS-SAL-b1-1-Bv6_	VTS-SAL-b1-2-Bv6_	VTS-SAL-b2-3-Bv6_	VTS-SAL-b2-1-Bv6_	VTS-SAL-b2-2-Bv6_	VTS-SAL-b3-1-Bv6_	VTS-SAL-b3-3-Bv6_	VTS-SAL-b3-2-Bv6_	VTS-SAL-b4-3-Bv6_	VTS-SAL-b4-2-Bv6_	VTS-SAL-b4-1-Bv6_	VTS-SAL-b5-1-Bv6_	VTS-SAL-b5-3-Bv6_	VTS-SAL-b5-2-Bv6_	VTS-SAL-b6-1-Bv6_	VTS-SAL-b6-3-Bv6_	VTS-SAL-b6-2-Bv6_
project_name	project name		Influence of diet on salmon microbiomes	Influence of diet on salmon microbiomes	Influence of diet on salmon microbiomes	Influence of diet on salmon microbiomes	Influence of diet on salmon microbiomes	Influence of diet on salmon microbiomes	Influence of diet on salmon microbiomes	Influence of diet on salmon microbiomes	Influence of diet on salmon microbiomes	Influence of diet on salmon microbiomes	Influence of diet on salmon microbiomes	Influence of diet on salmon microbiomes	Influence of diet on salmon microbiomes	Influence of diet on salmon microbiomes	Influence of diet on salmon microbiomes	Influence of diet on salmon microbiomes	Influence of diet on salmon microbiomes	Influence of diet on salmon microbiomes
investigation_type	investigation type		bacteria_archaea	bacteria_archaea	bacteria_archaea	bacteria_archaea	bacteria_archaea	bacteria_archaea	bacteria_archaea	bacteria_archaea	bacteria_archaea	bacteria_archaea	bacteria_archaea	bacteria_archaea	bacteria_archaea	bacteria_archaea	bacteria_archaea	bacteria_archaea	bacteria_archaea	bacteria_archaea
experimental_factor	experimental factor	Tank (T1/3/5 = FM, T2/4/6 = FMF)	T1	T1	T1	T2	T2	T2	T3	T3	T3	T4	T4	T4	T5	T5	T5	T6	T6	T6
geo_loc_name	geographic location (country and/or sea,region)		USA	USA	USA	USA	USA	USA	USA	USA	USA	USA	USA	USA	USA	USA	USA	USA	USA	USA
lat_lon	geographic location (latitude and longitude)		+39.436, -77.814	+39.436, -77.814	+39.436, -77.814	+39.436, -77.814	+39.436, -77.814	+39.436, -77.814	+39.436, -77.814	+39.436, -77.814	+39.436, -77.814	+39.436, -77.814	+39.436, -77.814	+39.436, -77.814	+39.436, -77.814	+39.436, -77.814	+39.436, -77.814	+39.436, -77.814	+39.436, -77.814	+39.436, -77.814
collection_date	collection date		2012-09-24	2012-09-24	2012-09-24	2012-09-24	2012-09-24	2012-09-24	2012-09-24	2012-09-24	2012-09-24	2012-09-24	2012-09-24	2012-09-24	2012-09-24	2012-09-24	2012-09-24	2012-09-24	2012-09-24	2012-09-24
biome	environment (biome)		aquatic biome (ENVO:00002030)	aquatic biome (ENVO:00002030)	aquatic biome (ENVO:00002030)	aquatic biome (ENVO:00002030)	aquatic biome (ENVO:00002030)	aquatic biome (ENVO:00002030)	aquatic biome (ENVO:00002030)	aquatic biome (ENVO:00002030)	aquatic biome (ENVO:00002030)	aquatic biome (ENVO:00002030)	aquatic biome (ENVO:00002030)	aquatic biome (ENVO:00002030)	aquatic biome (ENVO:00002030)	aquatic biome (ENVO:00002030)	aquatic biome (ENVO:00002030)	aquatic biome (ENVO:00002030)	aquatic biome (ENVO:00002030)	aquatic biome (ENVO:00002030)
feature	environment (feature)		fish farm (ENVO:00000294)	fish farm (ENVO:00000294)	fish farm (ENVO:00000294)	fish farm (ENVO:00000294)	fish farm (ENVO:00000294)	fish farm (ENVO:00000294)	fish farm (ENVO:00000294)	fish farm (ENVO:00000294)	fish farm (ENVO:00000294)	fish farm (ENVO:00000294)	fish farm (ENVO:00000294)	fish farm (ENVO:00000294)	fish farm (ENVO:00000294)	fish farm (ENVO:00000294)	fish farm (ENVO:00000294)	fish farm (ENVO:00000294)	fish farm (ENVO:00000294)	fish farm (ENVO:00000294)
material	environment (material)		sand (ENVO:01000017)	sand (ENVO:01000017)	sand (ENVO:01000017)	sand (ENVO:01000017)	sand (ENVO:01000017)	sand (ENVO:01000017)	sand (ENVO:01000017)	sand (ENVO:01000017)	sand (ENVO:01000017)	sand (ENVO:01000017)	sand (ENVO:01000017)	sand (ENVO:01000017)	sand (ENVO:01000017)	sand (ENVO:01000017)	sand (ENVO:01000017)	sand (ENVO:01000017)	sand (ENVO:01000017)	sand (ENVO:01000017)
env_package	environmental package		miscellaneous	miscellaneous	miscellaneous	miscellaneous	miscellaneous	miscellaneous	miscellaneous	miscellaneous	miscellaneous	miscellaneous	miscellaneous	miscellaneous	miscellaneous	miscellaneous	miscellaneous	miscellaneous	miscellaneous	miscellaneous
samp_collect_device	sample collection device or method		spoon	spoon	spoon	spoon	spoon	spoon	spoon	spoon	spoon	spoon	spoon	spoon	spoon	spoon	spoon	spoon	spoon	spoon
samp_size	amount or size of sample collected	g	0.2	0.2	0.2	0.2	0.2	0.2	0.2	0.2	0.2	0.2	0.2	0.2	0.2	0.2	0.2	0.2	0.2	0.2
nucl_acid_ext	nucleic acid extraction		MoBio PowerBiofilm	MoBio PowerBiofilm	MoBio PowerBiofilm	MoBio PowerBiofilm	MoBio PowerBiofilm	MoBio PowerBiofilm	MoBio PowerBiofilm	MoBio PowerBiofilm	MoBio PowerBiofilm	MoBio PowerBiofilm	MoBio PowerBiofilm	MoBio PowerBiofilm	MoBio PowerBiofilm	MoBio PowerBiofilm	MoBio PowerBiofilm	MoBio PowerBiofilm	MoBio PowerBiofilm	MoBio PowerBiofilm
lib_const_meth	library construction method		Fusion 2-step amplification	Fusion 2-step amplification	Fusion 2-step amplification	Fusion 2-step amplification	Fusion 2-step amplification	Fusion 2-step amplification	Fusion 2-step amplification	Fusion 2-step amplification	Fusion 2-step amplification	Fusion 2-step amplification	Fusion 2-step amplification	Fusion 2-step amplification	Fusion 2-step amplification	Fusion 2-step amplification	Fusion 2-step amplification	Fusion 2-step amplification	Fusion 2-step amplification	Fusion 2-step amplification
target_gene	target gene		16S rRNA	16S rRNA	16S rRNA	16S rRNA	16S rRNA	16S rRNA	16S rRNA	16S rRNA	16S rRNA	16S rRNA	16S rRNA	16S rRNA	16S rRNA	16S rRNA	16S rRNA	16S rRNA	16S rRNA	16S rRNA
target_subfragment	target subfragment		v6	v6	v6	v6	v6	v6	v6	v6	v6	v6	v6	v6	v6	v6	v6	v6	v6	v6
seq_meth	sequencing method		Illumina HiSeq	Illumina HiSeq	Illumina HiSeq	Illumina HiSeq	Illumina HiSeq	Illumina HiSeq	Illumina HiSeq	Illumina HiSeq	Illumina HiSeq	Illumina HiSeq	Illumina HiSeq	Illumina HiSeq	Illumina HiSeq	Illumina HiSeq	Illumina HiSeq	Illumina HiSeq	Illumina HiSeq	Illumina HiSeq
pcr_primers	pcr primers		Forward Primers (967F) CTAACCGANGAACCTYACC CNACGCGAAGAACCTTANC CAACGCGMARAACCTTACC ATACGCGARGAACCTTACC Reverse Primer (1064R) CGACRRCCATGCANCACCT	Forward Primers (967F) CTAACCGANGAACCTYACC CNACGCGAAGAACCTTANC CAACGCGMARAACCTTACC ATACGCGARGAACCTTACC Reverse Primer (1064R) CGACRRCCATGCANCACCT	Forward Primers (967F) CTAACCGANGAACCTYACC CNACGCGAAGAACCTTANC CAACGCGMARAACCTTACC ATACGCGARGAACCTTACC Reverse Primer (1064R) CGACRRCCATGCANCACCT	Forward Primers (967F) CTAACCGANGAACCTYACC CNACGCGAAGAACCTTANC CAACGCGMARAACCTTACC ATACGCGARGAACCTTACC Reverse Primer (1064R) CGACRRCCATGCANCACCT	Forward Primers (967F) CTAACCGANGAACCTYACC CNACGCGAAGAACCTTANC CAACGCGMARAACCTTACC ATACGCGARGAACCTTACC Reverse Primer (1064R) CGACRRCCATGCANCACCT	Forward Primers (967F) CTAACCGANGAACCTYACC CNACGCGAAGAACCTTANC CAACGCGMARAACCTTACC ATACGCGARGAACCTTACC Reverse Primer (1064R) CGACRRCCATGCANCACCT	Forward Primers (967F) CTAACCGANGAACCTYACC CNACGCGAAGAACCTTANC CAACGCGMARAACCTTACC ATACGCGARGAACCTTACC Reverse Primer (1064R) CGACRRCCATGCANCACCT	Forward Primers (967F) CTAACCGANGAACCTYACC CNACGCGAAGAACCTTANC CAACGCGMARAACCTTACC ATACGCGARGAACCTTACC Reverse Primer (1064R) CGACRRCCATGCANCACCT	Forward Primers (967F) CTAACCGANGAACCTYACC CNACGCGAAGAACCTTANC CAACGCGMARAACCTTACC ATACGCGARGAACCTTACC Reverse Primer (1064R) CGACRRCCATGCANCACCT	Forward Primers (967F) CTAACCGANGAACCTYACC CNACGCGAAGAACCTTANC CAACGCGMARAACCTTACC ATACGCGARGAACCTTACC Reverse Primer (1064R) CGACRRCCATGCANCACCT	Forward Primers (967F) CTAACCGANGAACCTYACC CNACGCGAAGAACCTTANC CAACGCGMARAACCTTACC ATACGCGARGAACCTTACC Reverse Primer (1064R) CGACRRCCATGCANCACCT	Forward Primers (967F) CTAACCGANGAACCTYACC CNACGCGAAGAACCTTANC CAACGCGMARAACCTTACC ATACGCGARGAACCTTACC Reverse Primer (1064R) CGACRRCCATGCANCACCT	Forward Primers (967F) CTAACCGANGAACCTYACC CNACGCGAAGAACCTTANC CAACGCGMARAACCTTACC ATACGCGARGAACCTTACC Reverse Primer (1064R) CGACRRCCATGCANCACCT	Forward Primers (967F) CTAACCGANGAACCTYACC CNACGCGAAGAACCTTANC CAACGCGMARAACCTTACC ATACGCGARGAACCTTACC Reverse Primer (1064R) CGACRRCCATGCANCACCT	Forward Primers (967F) CTAACCGANGAACCTYACC CNACGCGAAGAACCTTANC CAACGCGMARAACCTTACC ATACGCGARGAACCTTACC Reverse Primer (1064R) CGACRRCCATGCANCACCT	Forward Primers (967F) CTAACCGANGAACCTYACC CNACGCGAAGAACCTTANC CAACGCGMARAACCTTACC ATACGCGARGAACCTTACC Reverse Primer (1064R) CGACRRCCATGCANCACCT	Forward Primers (967F) CTAACCGANGAACCTYACC CNACGCGAAGAACCTTANC CAACGCGMARAACCTTACC ATACGCGARGAACCTTACC Reverse Primer (1064R) CGACRRCCATGCANCACCT	Forward Primers (967F) CTAACCGANGAACCTYACC CNACGCGAAGAACCTTANC CAACGCGMARAACCTTACC ATACGCGARGAACCTTACC Reverse Primer (1064R) CGACRRCCATGCANCACCT
pcr_cond	pcr conditions		1st step: 95°C for 3 min, 20x(95°C for 30 sec, 60°C for 45 sec and 72°C for 45 sec), 72°C for 5 min. 2nd step: 95°C for 3 min, 10x(95°C for 30 sec, 60°C for 45 sec and 72°C for 45 sec) 72°C for 5 min.	1st step: 95°C for 3 min, 20x(95°C for 30 sec, 60°C for 45 sec and 72°C for 45 sec), 72°C for 5 min. 2nd step: 95°C for 3 min, 10x(95°C for 30 sec, 60°C for 45 sec and 72°C for 45 sec) 72°C for 5 min.	1st step: 95°C for 3 min, 20x(95°C for 30 sec, 60°C for 45 sec and 72°C for 45 sec), 72°C for 5 min. 2nd step: 95°C for 3 min, 10x(95°C for 30 sec, 60°C for 45 sec and 72°C for 45 sec) 72°C for 5 min.	1st step: 95°C for 3 min, 20x(95°C for 30 sec, 60°C for 45 sec and 72°C for 45 sec), 72°C for 5 min. 2nd step: 95°C for 3 min, 10x(95°C for 30 sec, 60°C for 45 sec and 72°C for 45 sec) 72°C for 5 min.	1st step: 95°C for 3 min, 20x(95°C for 30 sec, 60°C for 45 sec and 72°C for 45 sec), 72°C for 5 min. 2nd step: 95°C for 3 min, 10x(95°C for 30 sec, 60°C for 45 sec and 72°C for 45 sec) 72°C for 5 min.	1st step: 95°C for 3 min, 20x(95°C for 30 sec, 60°C for 45 sec and 72°C for 45 sec), 72°C for 5 min. 2nd step: 95°C for 3 min, 10x(95°C for 30 sec, 60°C for 45 sec and 72°C for 45 sec) 72°C for 5 min.	1st step: 95°C for 3 min, 20x(95°C for 30 sec, 60°C for 45 sec and 72°C for 45 sec), 72°C for 5 min. 2nd step: 95°C for 3 min, 10x(95°C for 30 sec, 60°C for 45 sec and 72°C for 45 sec) 72°C for 5 min.	1st step: 95°C for 3 min, 20x(95°C for 30 sec, 60°C for 45 sec and 72°C for 45 sec), 72°C for 5 min. 2nd step: 95°C for 3 min, 10x(95°C for 30 sec, 60°C for 45 sec and 72°C for 45 sec) 72°C for 5 min.	1st step: 95°C for 3 min, 20x(95°C for 30 sec, 60°C for 45 sec and 72°C for 45 sec), 72°C for 5 min. 2nd step: 95°C for 3 min, 10x(95°C for 30 sec, 60°C for 45 sec and 72°C for 45 sec) 72°C for 5 min.	1st step: 95°C for 3 min, 20x(95°C for 30 sec, 60°C for 45 sec and 72°C for 45 sec), 72°C for 5 min. 2nd step: 95°C for 3 min, 10x(95°C for 30 sec, 60°C for 45 sec and 72°C for 45 sec) 72°C for 5 min.	1st step: 95°C for 3 min, 20x(95°C for 30 sec, 60°C for 45 sec and 72°C for 45 sec), 72°C for 5 min. 2nd step: 95°C for 3 min, 10x(95°C for 30 sec, 60°C for 45 sec and 72°C for 45 sec) 72°C for 5 min.	1st step: 95°C for 3 min, 20x(95°C for 30 sec, 60°C for 45 sec and 72°C for 45 sec), 72°C for 5 min. 2nd step: 95°C for 3 min, 10x(95°C for 30 sec, 60°C for 45 sec and 72°C for 45 sec) 72°C for 5 min.	1st step: 95°C for 3 min, 20x(95°C for 30 sec, 60°C for 45 sec and 72°C for 45 sec), 72°C for 5 min. 2nd step: 95°C for 3 min, 10x(95°C for 30 sec, 60°C for 45 sec and 72°C for 45 sec) 72°C for 5 min.	1st step: 95°C for 3 min, 20x(95°C for 30 sec, 60°C for 45 sec and 72°C for 45 sec), 72°C for 5 min. 2nd step: 95°C for 3 min, 10x(95°C for 30 sec, 60°C for 45 sec and 72°C for 45 sec) 72°C for 5 min.	1st step: 95°C for 3 min, 20x(95°C for 30 sec, 60°C for 45 sec and 72°C for 45 sec), 72°C for 5 min. 2nd step: 95°C for 3 min, 10x(95°C for 30 sec, 60°C for 45 sec and 72°C for 45 sec) 72°C for 5 min.	1st step: 95°C for 3 min, 20x(95°C for 30 sec, 60°C for 45 sec and 72°C for 45 sec), 72°C for 5 min. 2nd step: 95°C for 3 min, 10x(95°C for 30 sec, 60°C for 45 sec and 72°C for 45 sec) 72°C for 5 min.	1st step: 95°C for 3 min, 20x(95°C for 30 sec, 60°C for 45 sec and 72°C for 45 sec), 72°C for 5 min. 2nd step: 95°C for 3 min, 10x(95°C for 30 sec, 60°C for 45 sec and 72°C for 45 sec) 72°C for 5 min.	1st step: 95°C for 3 min, 20x(95°C for 30 sec, 60°C for 45 sec and 72°C for 45 sec), 72°C for 5 min. 2nd step: 95°C for 3 min, 10x(95°C for 30 sec, 60°C for 45 sec and 72°C for 45 sec) 72°C for 5 min.
seq_quality_check	sequence quality check		PMID: 23799126	PMID: 23799126	PMID: 23799126	PMID: 23799126	PMID: 23799126	PMID: 23799126	PMID: 23799126	PMID: 23799126	PMID: 23799126	PMID: 23799126	PMID: 23799126	PMID: 23799126	PMID: 23799126	PMID: 23799126	PMID: 23799126	PMID: 23799126	PMID: 23799126	PMID: 23799126
sop	relevant standard operating procedures		MBL-JBPC	MBL-JBPC	MBL-JBPC	MBL-JBPC	MBL-JBPC	MBL-JBPC	MBL-JBPC	MBL-JBPC	MBL-JBPC	MBL-JBPC	MBL-JBPC	MBL-JBPC	MBL-JBPC	MBL-JBPC	MBL-JBPC	MBL-JBPC	MBL-JBPC	MBL-JBPC
url	relevant electronic resources		http://vamps.mbl.edu/project_pages/ppindex.php?project_code=VTS_SAL	http://vamps.mbl.edu/project_pages/ppindex.php?project_code=VTS_SAL	http://vamps.mbl.edu/project_pages/ppindex.php?project_code=VTS_SAL	http://vamps.mbl.edu/project_pages/ppindex.php?project_code=VTS_SAL	http://vamps.mbl.edu/project_pages/ppindex.php?project_code=VTS_SAL	http://vamps.mbl.edu/project_pages/ppindex.php?project_code=VTS_SAL	http://vamps.mbl.edu/project_pages/ppindex.php?project_code=VTS_SAL	http://vamps.mbl.edu/project_pages/ppindex.php?project_code=VTS_SAL	http://vamps.mbl.edu/project_pages/ppindex.php?project_code=VTS_SAL	http://vamps.mbl.edu/project_pages/ppindex.php?project_code=VTS_SAL	http://vamps.mbl.edu/project_pages/ppindex.php?project_code=VTS_SAL	http://vamps.mbl.edu/project_pages/ppindex.php?project_code=VTS_SAL	http://vamps.mbl.edu/project_pages/ppindex.php?project_code=VTS_SAL	http://vamps.mbl.edu/project_pages/ppindex.php?project_code=VTS_SAL	http://vamps.mbl.edu/project_pages/ppindex.php?project_code=VTS_SAL	http://vamps.mbl.edu/project_pages/ppindex.php?project_code=VTS_SAL	http://vamps.mbl.edu/project_pages/ppindex.php?project_code=VTS_SAL	http://vamps.mbl.edu/project_pages/ppindex.php?project_code=VTS_SAL
