# Supplementary material for: Influence of Fishmeal-Free Diets on Microbial Communities in Atlantic Salmon (Salmo salar) Recirculation Aquaculture Systems
Source: Appl Environ Microbiol. 2016 Jul 15;82(15):4470–81. doi: 10.1128/AEM.00902-16 (PMC4984271; doi:10.1128/AEM.00902-16)
Supplement: Supplemental material [file AEM.00902-16_zam999117249sd4.xlsx]

## Sheet: TAN, NO2N, NO3N, pH
		2013-11-25	2013-12-05	2013-12-13	2013-12-19	2013-12-23	2013-12-31	2014-01-07	2014-01-14	2014-01-23	2014-01-31	2014-02-06	2014-02-11	2014-02-18	2014-02-24	2014-03-04	2014-03-11	2014-03-18	2014-03-25	2014-04-01	2014-04-08	2014-04-15	2014-04-29	2014-05-06	2014-05-12	2014-05-19	2014-05-28	2014-06-03	2014-06-10	2014-06-24	2014-07-01	2014-07-08	2014-07-14	2014-07-21	2014-07-28	2014-08-11	2014-08-20	2014-08-27	2014-09-02	2014-09-09	2014-09-16	2014-09-22	2014-09-29		Grand Means
RAS 1	TAN (mg/L)	0.418	0.209	0.602	0.101	0.084	0.028	0.123	0.061	0.154	0.047	0.053	0.04	0.0785	0.092	0.134	0.1675	0.127	0.117	0.203	0.128	0.149	0.107	0.125	0.119	0.084	0.0845	0.142	0.0975	0.114	0.097	0.11735	0.1255	0.1455	0.082	0.081	-	-	-	0.138153	-	-	-		0.11666
RAS 2	TAN (mg/L)	0.645	0.648	0.923	0.51	0.094	0.235	0.146	0.18	0.204	0.039	0.042	0.044	0.049	0.108	0.173	0.266	0.203	0.185	0.28	0.177	0.198	0.1945	0.151	0.1645	0.149	0.162	0.193	0.13	0.0985	0.113	0.1515	0.1425	0.1215	0.092	0.1195	-	-	-	-	-	-	-		0.152729
RAS 3	TAN (mg/L)	0.58	0.264	0.687	0.754	0.589	0.017	0.349	0.17	0.202	0.1	0.071	0.046	0.043	0.89	0.131	0.154	0.148	0.115	0.206	0.194	0.166	0.1555	0.169	0.1465	0.125	0.1155	0.151	0.1385	0.093	0.1135	0.1255	0.099	0.111	0.092	0.104	-	-	-	-	-	-	-		0.159667
RAS 4	TAN (mg/L)	0.563	0.143	0.327	0.294	0.14	0.069	0.1	0.142	0.166	0.076	0.052	0.051	0.0585	0.115	0.178	0.24	0.2	0.183	0.262	0.196	0.178	0.19	0.193	0.1705	0.137	0.133	0.185	0.144	0.1125	0.1255	0.098	0.1165	0.1165	0.107	0.1635	-	-	-	-	-	-	-		0.152229
RAS 5	TAN (mg/L)	-	-	-	-	-	-	-	-	-	0.653	0.195	0.0775	0.209	0.122	0.18	0.183	0.151	0.1235	0.212	0.146	0.181	0.153	0.1725	0.133	0.11	0.114	0.147	0.1045	0.1165	0.1065	0.136	0.12	0.127	0.0995	0.093	-	-	-	-	-	-	-		0.142045
RAS 6	TAN (mg/L)	-	-	-	-	-	-	-	-	-	0.705	0.226	0.0925	0.391	0.175	0.232	0.275	0.247	0.2205	0.289	0.213	0.209	0.229	0.234	0.171	0.136	0.0915	0.143	0.1145	0.101	0.0735	0.231	0.111	0.1135	0.1275	0.149	-	-	-	-	-	-	-		0.191525
	Salmon Diet 1 (FM)	-	-	-	-	-	-	-	-	-	0.266667	0.106333	0.0545	0.110167	0.368	0.148333	0.168167	0.142	0.1185	0.207	0.156	0.165333	0.1385	0.1555	0.132833	0.106333	0.11475	0.149	0.1135	0.107833	0.105667	0.126283	0.114833	0.127833	0.087	0.104	-	-	-	-	-	-	-	FM	0.139457
	Salmon Diet 2 (FMF)	-	-	-	-	-	-	-	-	-	0.273333	0.106667	0.0625	0.166167	0.132667	0.194333	0.260333	0.216667	0.196167	0.277	0.195333	0.195	0.2045	0.192667	0.168667	0.140667	0.1475	0.189	0.1295	0.104	0.11925	0.12475	0.123333	0.117167	0.108833	0.144	-	-	-	-	-	-	-	FMF	0.165494
																																												SE FM	0.0124824
																																												SE FMF	0.0130161
RAS 1	Nitrite-N (mg/L)	0.0057	0.0998	0.0331	0.0139	0.0336	0.0037	0.0173	0.011	0.001	0.0038	0.0025	0.0027	0.0046	0.0258	0.0126	0.00635	0.0106	0.0095	0.0169	0.0072	0.0147	0.0083	0.0069	0.00835	0.00575	0.0119	0.012	0.0151	0.009	0.1265	0.0103	0.0121	0.0145	0.00475	0.003	-	-	-		0.0560131	-	-		0.0158333
RAS 2	Nitrite-N (mg/L)	0.0033	0.0088	0.0121	0.35	0.0648	0.059	0.0517	0.0343	0.0253	0.0031	0.0014	0.00275	0.00375	0.0068	0.0271	0.1255	0.0238	0.0129	0.0349	0.0073	0.0477	0.01165	0.1265	0.009	0.00685	0.0103	0.0095	0.00755	0.0047	0.00655	0.00855	0.0115	0.008	0.0047	0.00145	-	-	-	-	-	-	-		0.0216375
RAS 3	Nitrite-N (mg/L)	0.0798	0.2589	0.2376	0.2841	0.475	0.0105	0.4395	0.587	0.1538	0.0239	0.0068	0.00385	0.0107	0.011	0.0158	0.0107	0.0197	0.0105	0.0163	0.0124	0.013	0.01275	0.0106	0.00885	0.00605	0.0112	0.011	0.0117	0.0099	0.00995	0.00955	0.00895	0.00895	0.00805	0.00725	-	-	-	-	-	-	-		0.0107792
RAS 4	Nitrite-N (mg/L)	0.0357	0.22	0.1205	0.2079	0.3006	0.0359	0.0357	0.0163	0.0402	0.0082	0.0029	0.0036	0.00615	0.0275	0.03	0.01295	0.0148	0.0119	0.0198	0.0055	0.0227	0.0086	0.01395	0.0105	0.0075	0.00985	0.0075	0.00975	0.0065	0.00705	0.0046	0.008885	0.00805	0.00695	0.0089	-	-	-	-	-	-	-		0.0113952
RAS 5	Nitrite-N (mg/L)	-	-	-	-	-	-	-	-	-	0.4198	0.547	0.0409	0.2215	0.2159	0.239	0.1524	0.0846	0.0391	0.0919	0.0114	0.0403	0.02435	0.0217	0.0157	0.0117	0.0112	0.0105	0.01195	0.0098	0.0095	0.00905	0.0101	0.0103	0.0065	0.006	-	-	-	-	-	-	-		0.0587659
RAS 6	Nitrite-N (mg/L)	-	-	-	-	-	-	-	-	-	0.2788	0.2624	0.0549	0.1142	0.5094	0.4996	0.34975	0.2806	0.09355	0.248	0.0245	0.0895	0.0992	0.04135	0.0274	0.01935	0.00835	0.009	0.01085	0.0078	0.00405	0.00475	0.01005	0.0158	0.01355	0.0133	-	-	-	-	-	-	-		0.126133
	Salmon Diet 1 (FM)	-	-	-	-	-	-	-	-	-	0.149167	0.185433	0.0158167	0.0789333	0.0842333	0.0891333	0.0564833	0.0383	0.0197	0.0417	0.0103333	0.0226667	0.0151333	0.0130667	0.0109667	0.00783333	0.0114333	0.0111667	0.0129167	0.00956667	0.04865	0.00963333	0.0103833	0.01125	0.00643333	0.00541667	-	-	-	-	-	-	-	FM	0.0284595
	Salmon Diet 2 (FMF)	-	-	-	-	-	-	-	-	-	0.0967	0.0889	0.0204167	0.0413667	0.181233	0.185567	0.162733	0.1064	0.03945	0.1009	0.0124333	0.0533	0.0398167	0.0606	0.0156333	0.0112333	0.0095	0.00866667	0.00938333	0.00633333	0.00588333	0.00596667	0.010145	0.0106167	0.0084	0.00788333	-	-	-	-	-	-	-	FMF	0.0530551
																																												SE FM	0.0152233
																																												SE FMF	0.0366581
RAS 1	Nitrate-N (mg/L)	3	3.3	4	3.3	4.5	3.3	4	2.6	10.3	4	12.5	10	10	11	37	54.5	55	75	80	87.5	72	62	58	64	62	36	44	60	56	64	68	64	52	56	18	42	55	51.5	53	75	68.5	11.5	0.35198	55.1429
RAS 2	Nitrate-N (mg/L)	3	3.8	3.3	4.3	4.8	5.5	4.5	3.1	15.3	7.5	18	19	13	12	45	71	80	95	87.5	92.5	81	64	44	52	56	52	64	70	68	76	74	66	60	62	65	59.5	60.5	51	56	80.5	63	17		61.2083
RAS 3	Nitrate-N (mg/L)	3.5	3.5	4.3	5	5.8	4.5	5.3	4.8	13.3	21.5	26	15.5	7.5	10	44	51	65	65	75	87.5	74.3	70	56	62	70	56	58	70	68	78	76	66	60	56	58	52.5	54	48	47	69	64.5	14.5		58.2833
RAS 4	Nitrate-N (mg/L)	4	3.5	4.5	5.3	5.3	4.5	5.8	3.7	11.5	19	22.5	14.5	9.5	14	52	66.5	82.5	92.5	90	107.5	84	66	68	68	74	64	68	68	76	76	72	64	64	60	78	62.5	64.5	58	51.5	79.5	64	17.5		65.7917
RAS 5	Nitrate-N (mg/L)	-	-	-	-	-	-	-	-	-	6	13	8.5	8.5	11	41	53.5	55	50	55	75	74.5	70	70	56	60	60	66	58	66	76	94	74	68	58	72	59	57	50	40.5	55.5	46.5	12		56.8182
RAS 6	Nitrate-N (mg/L)	-	-	-	-	-	-	-	-	-	7	15	10	8.5	12	44	67	90	102.5	97.5	115	93.8	82	74	74	70	16	48	66	74	22	60	70	68	68	90	78	79	68	56.5	88	75	25.5		68.815
	Salmon Diet 1 (FM)	-	-	-	-	-	-	-	-	-	10.5	17.1667	11.3333	8.66667	10.6667	40.6667	53	58.3333	63.3333	70	83.3333	73.6	67.3333	61.3333	60.6667	64	50.6667	56	62.6667	63.3333	72.6667	79.3333	68	60	56.6667	49.3333	51.1667	55.3333	49.8333	46.8333	66.5	59.8333	12.6667	FM	56.7481
	Salmon Diet 2 (FMF)	-	-	-	-	-	-	-	-	-	11.1667	18.5	14.5	10.3333	12.6667	47	68.1667	84.1667	96.6667	91.6667	105	86.2667	70.6667	62	64.6667	66.6667	44	60	68	72.6667	58	68.6667	66.6667	64	63.3333	77.6667	66.6667	68	59	54.6667	82.6667	67.3333	20	FMF	65.2717
																																												SE FM	0.907254
																																												SE FMF	2.21119
RAS 1	pH	7.92	7.87	7.91	7.89	7.86	7.92	7.92	7.93	7.95	8.33	8.25	8.39	8.14	7.96	7.89	8.13	8.18	8.27	8.08	8.07	8.12	7.97	7.93	7.95	8.19		0.885389								0.35198								0.173291
RAS 2	pH	7.95	7.88	7.88	7.84	7.93	7.85	7.96	7.89	7.9	8.28	8.26	8.26	8.22	8.09	7.71	7.95	8.06	8.15	8.01	8	7.99	7.8	7.91	8.05	8.18
RAS 3	pH	7.9	7.99	7.92	7.89	7.91	8.06	7.94	7.94	7.91	8.14	8.26	8.36	8.18	8.12	7.96	8.16	8.19	8.25	8.09	8.06	8.09	7.92	7.9	8.04	8.16
RAS 4	pH	7.94	7.96	7.92	7.87	7.94	7.93	7.97	7.96	7.98	8.22	8.27	8.35	8.29	8.12	7.84	7.99	8.13	8.18	8.1	8.04	8.01	7.92	7.92	8	8.24
RAS 5	pH	-	-	-	-	-	-	-	-	-	8.4	8.34	8.38	8.22	8.07	7.96	8.2	8.25	8.35	8.19	8.16	8.09	7.94	7.91	8.05	8.19
RAS 6	pH	-	-	-	-	-	-	-	-	-	8.39	8.33	8.41	8.21	7.97	7.71	8.07	8.17	8.28	8.13	8.1	8.01	7.82	7.85	8.01	8.18
	Grand Mean	7.9275	7.925	7.9075	7.8725	7.91	7.94	7.9475	7.93	7.935	8.29333	8.285	8.35833	8.21	8.055	7.845	8.08333	8.16333	8.24667	8.1	8.07167	8.05167	7.895	7.90333	8.01667	8.19

## Sheet: Total Nitrogen and Phosphorous
		2014-02-11	2014-02-18	2014-02-24	2014-03-04	2014-03-11	2014-03-17	2014-03-24	2014-03-31	2014-04-08	2014-04-18	2014-04-25	2014-04-28	2014-05-05	2014-05-12	2014-05-19	2014-05-28	2014-06-02	2014-06-09	2014-06-18	2014-06-23	2014-06-30	2014-07-07	2014-07-15	2014-07-21	2014-07-28	2014-08-06	2014-08-11		Average		ttests
RAS 1	Total Nitrogen	7.25	10.5	20.4	35.1	53.2	60.1	52.7	63.1	57	59.9667	62.5	40.8	57.8	48.3	49.8	32.8	40.75	46.5	50.9667	49.25	64.013	68.01	51.5	49.5	49.75	50.4667	12.35		48.1742		0.510252
RAS 2	Total Nitrogen	15	10.4	22.4	40.6	69.2	60.4	67.1	69.4	57.2	51.0667	53.3	43.5	41	39.3	44.3	49	59.75	57.25	65.4333	62.25	76.007	74.01	49.75	53.5	54	53.8667	57		51.7031
RAS 3	Total Nitrogen	9.1	11	20	31.7	53.3	57.7	52.4	54.6	55	62.4667	50.3	47	55.5	52.8	54	46.8	53.75	53.5	59.1667	61.25	78.01	76.01	46	51.25	50.25	45.9	47.8		49.502
RAS 4	Total Nitrogen	11.55	15.4	24.7	38.3	63.6	68.8	72.3	77.1	69	58.3333	40	45.8	62.3	59	55	55.8	56	61.75	58.2	58.25	75.007	72.01	48.75	54	53.75	50.5333	57.2		54.1642
RAS 5	Total Nitrogen	9.6	11.6	21.9	28.2	57.6	66	42.3	47.9	55.4	50.0333	44	49.8	60.8	50	49.8	49	55.25	53.5	58.8667	61	76.01	94.01	52.25	56.5	50.5	45.6667	54		50.055
RAS 6	Total Nitrogen	9.9	13.1	23.8	39.3	68.4	75	83	78.4	69.8	61.3667	56.3	63	64.8	65.5	57.5	13.5	33.25	52	56.4333	60.5	22.124	60.01	54	57.75	61.25	57.6333	69.5		56.4449
	Fish Meal	8.65	11.0333	20.7667	31.6667	54.7	61.2667	49.1333	55.2	55.8	57.4889	52.2667	45.8667	58.0333	50.3667	51.2	47.9	54.5	51.1667	56.3333	57.1667	72.6777	79.3433	49.9167	52.4167	50	48.1833	47.8		49.2437
	Fish Meal Free	12.15	12.9667	23.6333	39.4	67.0667	68.0667	74.1333	74.9667	65.3333	56.9222	49.8667	50.7667	56.0333	54.6	52.2667	52.4	57.875	57	60.0222	60.3333	75.507	73.01	50.8333	55.0833	56.3333	54.0111	61.2333		54.1041
	SE Diet 1	0.714726	0.31798	0.578312	1.99193	1.45029	2.46599	3.41776	4.39811	0.61101	3.79699	5.43026	2.65916	1.53442	1.31191	1.4	1.1	0.75	2.33333	2.68473	3.95899	4.37063	7.68838	1.97027	2.10324	0.25	2.28333	-		0.558087
	SE Diet 2	1.5025	1.44491	0.669162	0.665833	1.74865	4.23058	4.68057	2.80852	4.07322	3.05592	5.00877	6.1526	7.55123	7.87676	4.04818	3.4	1.875	2.81736	2.7532	1.1577	0.5	1	1.60943	1.34112	2.45939	2.05087	4.13374		1.36918
RAS 1	Total Phosphorus	0.38	0.09	0.31	0.15	0.6	0.6	0.82	1.21	1.75	1.31333	1.41	1.06	1.02	1.17	0.9	1.04	0.89	1.18	1.04	0.94	0.92	0.73	0.78	0.89	0.9	0.755	0.37		0.871597		0.00552425
RAS 2	Total Phosphorus	1.26	0.425	1.45	2.61	5.35	5.45	5.4	5.4	5	4.47333	4.39	4.35	3.45	3.6	3.21	3.7	4.4	4.7	4.68333	5.2	4.41	3.95	4	4.75	4.75	3.91667	4.7		4.03623
RAS 3	Total Phosphorus	0.585	0.16	0.34	0.16	0.54	0.56	0.81	1.06	1.83	1.13667	1.09	1.08	1.01	1.06	1.15	0.97	0.82	0.89	1.005	1.04	0.99	0.86	0.97	0.88	0.94	0.816667	0.85		0.874198
RAS 4	Total Phosphorus	0.59	0.455	1.52	2.56	5.2	5.75	5.8	6.4	5.5	5.03333	4.46	4.5	5.3	5.1	4.29	4.5	4.6	4.9	4.25	4.7	3.76	3.65	4.4	3.95	4.3	4.73333	5.15		4.27228
RAS 5	Total Phosphorus	0.08	0.05	0.17	0.08	0.39	0.36	0.54	1.03	1.51	0.993333	0.92	0.92	1.03	0.83	0.95	1.04	0.96	0.98	1.125	1.01	1.19	1.04	1.18	1.06	1.92	1.85	1.73		0.809931
RAS 6	Total Phosphorus	0.08	0.285	1.55	2.6	5.15	5.65	5.9	6.6	5.6	5.3	5.3	5.65	5.7	5.45	4.34	1.3	3.2	4.3	4.385	4.45	-	2	4.65	3.9	5.05	4.95	6		4.4713
	Fish Meal	0.348333	0.1	0.273333	0.13	0.51	0.506667	0.723333	1.1	1.69667	1.14778	1.14	1.02	1.02	1.02	1	1.005	0.89	1.01667	1.05667	0.996667	1.03333	0.876667	0.976667	0.943333	0.92	0.785833	0.85		0.851908
	Fish Meal Free	0.643333	0.388333	1.50667	2.59	5.23333	5.61667	5.7	6.13333	5.36667	4.93556	4.71667	4.83333	4.81667	4.71667	3.94667	4.1	4.5	4.63333	4.43944	4.78333	4.085	3.8	4.35	4.2	4.7	4.53333	5.28333		4.25994
	SE Diet 1	0.146638	0.0321455	0.0523874	0.0251661	0.06245	0.0742369	0.0917121	0.0556776	0.096148	0.0925429	0.143643	0.0503322	0.0057735	0.100167	0.0763763	0.035	0.07	0.0856997	0.0356293	0.0296273	0.0808977	0.0898765	0.115518	0.0584047	0.02	0.0308333	-		0.0210024
	SE Diet 2	0.341679	0.0523874	0.0296273	0.0152753	0.0600925	0.0881917	0.152753	0.371184	0.185592	0.243594	0.292366	0.410623	0.693021	0.567401	0.368616	0.4	0.1	0.176383	0.12802	0.220479	0.325	0.15	0.2	0.4	0.225	0.408333	0.225		0.125745

## Sheet: BOD
	2014-02-19	2014-02-26	2014-03-05	2014-03-12	2014-03-19	2014-03-26	2014-04-02	2014-04-09	2014-04-16	2014-04-30	2014-05-07	2014-05-14	2014-05-21	2014-05-28	2014-06-04	2014-06-11	2014-06-25	2014-07-02	2014-07-09	2014-07-16	2014-07-23	2014-07-30	2014-08-13		Grand Means
RAS 1	0.69	0.79	0.69	0.74	0.97	0.46	0.49	0.42	0.47	0.33	0.41	0.71	0.64	0.86	0.44	0.74	0.31	1.23	1.04	1.36	1.3	1.57	0.67		0.768
RAS 2	0.6	0.77	0.79	1.01	1.22	0.5	0.64	0.4	0.79	0.56	0.49	1.04	0.91	0.72	0.34	0.52	0.19	0.98	4.39	0.97	0.97	1.41	0.49		0.9
RAS 3	0.68	0.98	0.71	1	1.09	0.46	0.41	0.54	0.58	0.52	0.6	1.33	0.97	0.92	0.73	0.78	0.39	1.38	1.19	1.07	1.29	1.66	0.93		0.878696
RAS 4	0.53	0.92	0.62	0.57	1	0.43	0.35	0.25	0.56	0.39	0.27	0.77	0.83	0.67	0.38	0.51	0.31	1.08	0.97	1.02	0.86	1.25	0.81		0.667391
RAS 5	0.86	2.55	3.17	0.85	1.47	0.8	1.17	0.6	0.81	0.8	0.69	1.38	0.83	0.81	0.52	0.52	0.33	1.14	1.1	1.38	1.11	1.39	1.38		1.09
RAS 6	0.74	2.65	1.87	1.19	1.46	1.07	1.02	0.64	0.98	0.84	0.78	1.2	1.06	0.67	0.39	0.41	0.19	0.79	0.76	1.03	0.84	1.43	0.62		1.07778
Diet 1	0.743333	1.44	1.52333	0.863333	1.17667	0.573333	0.69	0.52	0.62	0.55	0.566667	1.14	0.813333	0.865	0.625	0.68	0.343333	1.25	1.11	1.27	1.23333	1.615	0.8		0.912232
Diet 2	0.623333	1.44667	1.09333	0.923333	1.22667	0.666667	0.67	0.43	0.776667	0.596667	0.513333	1.00333	0.933333	0.695	0.36	0.48	0.23	1.03	2.68	1.00667	0.89	1.36333	0.64		0.881723
SE Diet 1	0.0584047	0.557704	0.823354	0.075351	0.150702	0.113333	0.241109	0.052915	0.100167	0.136504	0.0825295	0.215484	0.0956266	0.031798	0.0864741	0.080829	0.024037	0.07	0.043589	0.100167	0.0617342	0.0793725	0.207391		0.0944537
SE Diet 2	0.0617342	0.603223	0.391422	0.18415	0.132832	0.202677	0.193993	0.113578	0.121427	0.131191	0.147686	0.125477	0.0674125	0.0166667	0.0152753	0.0351188	0.04	0.085049	1.17656	0.0185592	0.0404145	0.05696	0.0929157		0.11882

## Sheet: Heterotrophic Bacteria
	2014-02-10	2014-02-18	2014-02-24	2014-03-04	2014-03-11	2014-03-17	2014-03-24	2014-03-31	2014-04-08	2014-04-14	2014-04-28	2014-05-05	2014-05-12	2014-05-19	2014-05-27	2014-06-02	2014-06-09	2014-06-23	2014-07-07	2014-07-14	2014-07-21	2014-07-28	2014-08-11	Means
RAS 1	321	119	360	274	710	448	213	174	58	130	35	51	87	176	84	245	434	341	421	191	259	204	93	250.3
RAS 2	104	96	267	248	149	207	456	1895	625	120	148	205	2720	356	1720	822	516	1273	357	274	284	296	133	577
RAS 3	758	28	178	185	155	105	664	293	412	600	1160	284	516	220	468	344	1295	875	1840	533	1042	1595	366	605.043
RAS 4	104	44	113	73	144	95	864	565	820	719	1345	2090	634	273	205	295	215	375	628	80	188	263	92	444.522
RAS 5	41	13	1122	2510	452	314	246	213	188	1340	501	283	277	485	290	305	389	798	2150	332	819	891	320	622.286
RAS 6	42	32	720	503	128	152	383	137	306	247	111	155	155	104	1610	652	470	520	237	317	347	695	317	290.737
Diet 1	373.333	53.3333	553.333	989.667	439	289	374.333	226.667	219.333	690	565.333	206	293.333	293.667	280.667	298	706	671.333	1470.33	352	706.667	896.667	259.667	492.543
Diet 2	83.3333	57.3333	366.667	274.667	140.333	151.333	567.667	865.667	583.667	362	534.667	816.667	1169.67	244.333	962.5	558.5	365.5	824	492.5	177	236	279.5	112.5	437.42
SE Diet 1	208.628	33.1176	289.147	760.601	160.346	99.8015	145.146	35.0254	103.385	352.184	326.349	77.5005	124.111	96.5062	110.949	28.7924	294.786	166.656	532.244	99.2321	232.907	401.557	84.3847	121.224
SE Diet 2	20.6667	19.6412	182.174	124.844	6.33333	32.3333	149.658	529.289	149.811	182.226	405.307	636.83	787.403	74.1448	757.5	263.5	150.5	449	135.5	97	48	16.5	20.5	82.7133

## Sheet: Color, UVT
		2014-02-10	2014-02-18	2014-02-24	2014-03-04	2014-03-11	2014-03-17	2014-03-24	2014-03-31	2014-04-08	2014-04-14	2014-04-28	2014-05-05	2014-05-12	2014-05-19	2014-05-28	2014-06-02	2014-06-09	2014-06-23	2014-06-30	2014-07-07	2014-07-14	2014-07-21	2014-07-28	2014-08-11			Grand Means
RAS 1	True Color	6	3	16	28	34	38	33	35	34	29	28	26	23	17	12	16	22	22	20	20	23	22	21	8			23.8095
RAS 2	True Color	6	4	12	21	26	29	21	24	22	18	19	15	15	11	18	18	18	18	14	15	16	16	14	19			17.0417
RAS 3	True Color	6	5	16	24	31	35	31	27	24	27	27	30	30	22	23	25	23	24	21	24	21	19	21	22			23.25
RAS 4	True Color	7	4	13	20	26	28	22	26	27	21	19	21	18	14	18	20	20	17	15	15	15	15	17	21			18.2917
RAS 5	True Color	4	5	22	38	45	43	25	32	36	32	37	35	27	25	27	28	26	30	25	28	29	27	24	25			28.4545
RAS 6	True Color	7	4	18	40	39	53	31	30	31	24	29	25	23	17	6	13	18	19	4	11	17	18	19	23			24.25
Mean	Diet 1	5.33333	4.33333	18	30	36.6667	38.6667	29.6667	31.3333	31.3333	29.3333	30.6667	30.3333	26.6667	21.3333	25	26.5	23.6667	25.3333	22	24	24.3333	22.6667	21	22			25.1714
Mean	Diet 2	6.66667	4	14.3333	27	30.3333	36.6667	24.6667	26.6667	26.6667	21	22.3333	20.3333	18.6667	14	18	19	18.6667	18	14.5	15	16	16.3333	16.6667	21			19.8611
SE	Diet 1	0.666667	0.666667	2	4.16333	4.25572	2.33333	2.4037	2.33333	3.71184	1.45297	3.1798	2.60342	2.02759	2.33333	2	1.5	1.20185	2.4037	1.52753	2.3094	2.4037	2.33333	0	-			1.64952
SE	Diet 2	0.333333	0	1.85592	6.50641	4.33333	8.17177	3.1798	1.76383	2.60342	1.73205	3.33333	2.90593	2.33333	1.73205	0	1	0.666667	0.57735	0.5	0	0.57735	0.881917	1.45297	1.1547			2.22391
RAS 1	UV Transmittance	95.58	95.28	85.28	75.96	71.46	69.52	69.67	71.05	72.89	74.05	76.25	78.94	79.15	81.22	87.89	89.36	83.8	81.32	83.46	81.71	82.36	81.35	81.43	94.17			79.6062
RAS 2	UV Transmittance	92.57	95.42	86.85	78.08	74.37	71.94	72.56	74.65	77.57	78.68	79.27	85.62	83.54	83.7	83.12	85	83.53	80.64	84.62	82.18	84.16	83.03	83.36	82.31			81.9488
RAS 3	UV Transmittance	93.06	95.05	85.72	76.71	72.89	71.5	72.43	74.24	74.76	75.71	74.9	77.2	75.98	78.87	81.17	83.58	82.86	78.77	81.63	77.93	82.83	82.11	82.76	81.83			79.7704
RAS 4	UV Transmittance	93.37	95.01	87.1	78.99	75.34	71.91	72.26	72.41	72.85	75.4	80.21	81.43	80.55	82.28	82.95	84.23	82.81	81.47	84.78	81.66	85.15	84.22	83.63	80.94			81.2896
RAS 5	UV Transmittance	95.18	94.75	82.92	71.49	69.51	71.15	76.38	73.64	74.05	73.59	73.43	74.88	78.1	78.2	80.03	81.59	81.55	76.93	79.32	79.97	77.71	78.34	79.5	80.85			78.305
RAS 6	UV Transmittance	94.78	95.08	81.68	70.77	69.12	65.89	69.03	69.21	73.89	75.52	73.96	77.47	76.61	80.74	94.81	91.26	84.7	80.47	96.44	87.52	83.73	82.63	81.43	79.71			78.321
Mean	Diet 1	94.6067	95.0267	84.64	74.72	71.2867	70.7233	72.8267	72.9767	73.9	74.45	74.86	77.0067	77.7433	79.43	80.6	82.585	82.7367	79.0067	81.47	79.87	80.9667	80.6	82.095	81.83			79.2272
Mean	Diet 2	93.5733	95.17	85.21	75.9467	72.9433	69.9133	71.2833	72.09	74.77	76.5333	77.8133	81.5067	80.2333	82.24	83.035	84.615	83.68	80.86	84.7	81.92	84.3467	83.2933	82.8067	80.9867			80.5198
SE	Diet 1	0.781907	0.153442	0.869329	1.62945	0.979563	0.610091	1.94714	0.97878	0.545008	0.643843	0.81431	1.176	0.932315	0.91566	0.57	0.995	0.65244	1.2728	1.19779	1.09234	1.63398	1.1511	0.665	-			0.463532
SE	Diet 2	0.646022	0.126623	1.76647	2.60163	1.93207	2.01169	1.12999	1.57852	1.43183	1.07389	1.94568	2.35301	2.00677	0.854712	0.085	0.385	0.550727	0.308923	0.08	0.26	0.42041	0.477505	0.692732	0.750918			1.11573

## Sheet: TSS
		2014-02-10	2014-02-18	2014-02-24	2014-03-04	2014-03-11	2014-03-17	2014-03-24	2014-03-31	2014-04-08	2014-04-14	2014-04-22	2014-04-28	2014-05-05	2014-05-12	2014-05-19	2014-05-28	2014-06-02	2014-06-09	2014-06-18	2014-06-23	2014-06-30	2014-07-07	2014-07-14	2014-07-21	2014-07-28	2014-08-06	2014-08-11		Means
RAS 1	T. Suspended Solids	4.289	1.173	1.064	2.299	1.893	1.352	1.509	1.172	1.924	1.937	1.47433	1.432	1.558	1.07	1.238	3.588	1.145	2.434	1.80067	2.398	2.007	1.816	1.638	2.143	0.689	1.21433	1.008		1.73018
RAS 2	T. Suspended Solids	1.766	1.262	0.824	6.226	1.666	2.014	1.298	4.42	2.823	1.498	1.698	1.588	0.779	1.568	1.135	1.143	0.57	0.529	3.21867	0.994	0.712	1.655	0.918	0.728	0.241	1.14267	0.549		1.59131
RAS 3	T. Suspended Solids	1.881	2.501	1.906	3.081	2.048	1.633	0.842	1.904	2.206	1.303	1.48867	0.866	1.328	1.089	1.31	2.285	1.221	0.974	1.544	1.243	2.837	1.909	1.524	1.946	2.589	1.934	1.325		1.73028
RAS 4	T. Suspended Solids	0.682	0.517	0.723	1.563	0.645	0.76	0.851	1.112	1.586	0.973	1.088	0.68	0.798	1.22	1.251	1.108	0.585	0.727	0.939333	1.537	1.003	1.113	0.996	1.03	2.459	1.039	0.804		1.02923
RAS 5	T. Suspended Solids	0.114	0.341	1.543	5.442	1.345	2.085	2.298	2.348	2.192	2.043	1.33967	1.228	1.372	1.341	2.814	1.33	0.911	0.351	0.673667	0.89	0.84	1.019	1.297	1.502	0.575	1.06767	1.022		1.52747
RAS 6	T. Suspended Solids	0	0.374	1.883	2.06	1.96	1.35	3.107	3.071	2.207	1.247	1.78733	0.946	0.823	0.871	1.256	0.907	0.627	1.032	0.213	0.797	0.523	1.059	1.57	1.074	0.619	1.183	0.771		1.3131
Mean	Diet 1	2.09467	1.33833	1.50433	3.60733	1.762	1.69	1.54967	1.808	2.10733	1.761	1.43422	1.17533	1.41933	1.16667	1.78733	1.8075	1.066	1.253	1.33944	1.51033	1.89467	1.58133	1.48633	1.86367	1.639	1.57417	1.325		1.66265
Mean	Diet 2	0.816	0.717667	1.14333	3.283	1.42367	1.37467	1.752	2.86767	2.20533	1.23933	1.52444	1.07133	0.8	1.21967	1.214	1.1255	0.5775	0.762667	1.457	1.10933	0.8575	1.384	1.16133	0.944	1.10633	1.12156	0.708		1.31121
SE	Diet 1	1.20994	0.628994	0.243832	0.944701	0.213247	0.21351	0.420803	0.342859	0.0917557	0.231035	0.0474585	0.165499	0.0704872	0.0873391	0.513754	0.4775	0.155	0.61728	0.341035	0.455381	0.579214	0.282445	0.100224	0.189565	0.95	0.359833	-		0.0675867
SE	Diet 2	0.514184	0.275279	0.370981	1.47848	0.398476	0.362209	0.689679	0.960334	0.357092	0.151603	0.219741	0.269504	0.012741	0.201207	0.0395264	0.0175	0.0075	0.146295	0.905445	0.221266	0.1455	0.271	0.20557	0.108744	0.685079	0.0428885	0.0800687		0.16226

## Sheet: Alkalinity
		2013-11-25	2013-12-05	2013-12-13	2013-12-19	2013-12-23	2013-12-31	2014-01-07	2014-01-14	2014-01-23	2014-01-31	2014-02-06	2013-02-11	2014-02-18	2014-02-24	2014-02-27	2014-03-02	2014-03-05	2014-03-10	2014-03-12	2014-03-14	2014-03-17	2014-03-19	2014-03-21	2014-03-24	2014-03-26	2014-03-31	2014-04-02	2014-04-04	2014-04-07	2014-04-09	2014-04-11	2014-04-14	2014-04-16	2014-04-22	2014-04-24	2014-04-28	2014-04-29	2014-04-30	2014-05-05	2014-05-07	2014-05-12	2014-05-14	2014-05-19	2014-05-21	2014-05-23	2013-05-27	2014-05-28	2014-05-30
RAS 1	Alkalinity (mg/L)	265	220	218	262	271	248	215	228	256	273	237	255	185	132	160	136	133	179	200	229	247	264	270	250	267	208	276	266	299	288	280	207	266	249	206	191	185	189	195	190	219	229	201	232	248	210	-	204
RAS 2	Alkalinity (mg/L)	230	219	204	235	244	259	247	267	252	270	229	227	244	193	147	121	147	132	149	164	172	231	231	229	219	222	213	252	262	227	213	198	212	207	194	177	167	186	233	207	222	221	258	271	233	216	-	204
RAS 3	Alkalinity (mg/L)	236	225	220	239	250	237	250	261	225	199	207	244	193	151	158	140	138	198	200	225	229	240	252	248	251	203	240	256	277	277	260	211	232	188	201	171	176	171	171	197	198	228	221	245	231	190	-	199
RAS 4	Alkalinity (mg/L)	276	222	235	253	252	278	248	267	251	219	223	254	259	152	162	119	127	139	124	164	187	229	250	244	233	200	224	243	246	242	242	191	199	216	208	155	173	168	173	197	197	256	261	261	295	246	-	245
RAS 5	Alkalinity (mg/L)	-	-	-	-	-	-	-	-	-	285	243	262	192	145	131	122	131	159	196	219	246	260	274	231	245	226	258	234	277	275	266	197	231	214	202	176	166	183	172	166	193	231	235	256	221	206	-	227
RAS 6	Alkalinity (mg/L)	-	-	-	-	-	-	-	-	-	265	230	255	173	126	101	86	90	131	167	200	223	243	291	263	261	249	251	239	260	255	255	203	218	188	184	131	156	144	137	180	196	274	274	299	269	228	-	241
Mean	Diet 1	-	-	-	-	-	-	-	-	-	252.333	229	253.667	190	142.667	149.667	132.667	134	178.667	198.667	224.333	240.667	254.667	265.333	243	254.333	212.333	258	252	284.333	280	268.667	205	243	217	203	179.333	175.667	181	179.333	184.333	203.333	229.333	219	244.333	233.333	202	-	210
Mean	Diet 2	-	-	-	-	-	-	-	-	-	251.333	227.333	245.333	225.333	157	136.667	108.667	121.333	134	146.667	176	194	234.333	257.333	245.333	237.667	223.667	229.333	244.667	256	241.333	236.667	197.333	209.667	203.667	195.333	154.333	165.333	166	181	194.667	205	250.333	264.333	277	265.667	230	-	230
SE	Diet 1	-	-	-	-	-	-	-	-	-	26.8907	11.1355	5.23874	2.51661	5.60753	9.35117	5.4569	2.08167	11.2596	1.33333	2.90593	5.84047	7.42369	6.76593	6.02771	6.56591	6.98411	10.3923	9.45163	7.33333	4.04145	5.92546	4.16333	11.5036	17.673	1.52753	6.00925	5.48736	5.2915	7.83865	9.38675	7.9652	0.881917	9.86577	6.93622	7.88106	6.1101	-	8.62168
SE	Diet 2	-	-	-	-	-	-	-	-	-	16.231	2.18581	9.17121	26.5225	19.5021	18.3515	11.348	16.6966	2.51661	12.4677	12	15.1327	4.37163	17.7044	9.83757	12.3468	14.1696	11.2891	3.84419	5.03322	8.08977	12.4141	3.4801	5.60753	8.25295	6.9602	13.2832	4.97773	12.1655	28	7.88106	8.5049	15.5599	4.91031	11.3725	17.9753	8.7178	-	13.0512
RAS 1	pH	7.92	7.87	7.91	7.89	7.86	7.92	7.92	7.93	7.95	8.33	8.25	8.39	8.14	7.96	7.96	7.88	7.89	7.97	8.13	8.15	8.11	8.18	8.32	8.29	8.27	8.14	8.08	8.27	8.1	8.07	8.3	8.11	8.12	7.99	8.04	7.93	7.97	7.96	7.94	7.93	7.95	8.09	8.19	8.11	8.14	8.17	8.2	8.22
RAS 2	pH	7.95	7.88	7.88	7.84	7.93	7.85	7.96	7.89	7.9	8.28	8.26	8.26	8.22	8.09	7.95	7.84	7.71	7.81	7.95	7.99	7.91	8.06	8.14	8.18	8.15	8.05	8.01	8.14	8.07	8	8.25	8.07	7.99	7.93	7.97	7.94	7.8	7.93	8.01	7.91	8.05	8.18	8.18	8.12	8.07	8	8.07	8.11
RAS 3	pH	7.9	7.99	7.92	7.89	7.91	8.06	7.94	7.94	7.91	8.14	8.26	8.36	8.18	8.12	8.02	8	7.96	8.06	8.16	8.17	8.09	8.19	8.25	8.28	8.25	8.12	8.09	8.17	8.13	8.06	8.28	8.14	8.09	8	8.01	8.02	7.92	8.01	7.95	7.9	8.04	8.2	8.16	8.13	8.18	8.07	8.14	8.16
RAS 4	pH	7.94	7.96	7.92	7.87	7.94	7.93	7.97	7.95	7.98	8.22	8.27	8.35	8.29	8.12	8.01	7.94	7.84	7.86	7.99	8	8.01	8.13	8.18	8.23	8.18	8.03	8.1	8.16	8.13	8.04	8.27	8.09	8.01	8.06	8.03	8	7.92	7.98	7.95	7.92	8	8.24	8.24	8.17	8.23	8.12	8.19	8.22
RAS 5	pH										8.4	8.34	8.38	8.22	8.07	7.95	7.99	7.96	7.91	8.2	8.19	8.21	8.25	8.34	8.34	8.35	8.16	8.19	8.19	8.24	8.16	8.31	8.17	8.09	8.03	8.03	7.98	7.94	8	7.93	7.91	8.05	8.26	8.19	8.18	8.29	8.17	8.21	8.2
RAS 6	pH										8.39	8.33	8.41	8.21	7.97	7.84	7.78	7.71	7.9	8.07	8.03	7.94	8.17	8.22	8.24	8.28	8.09	8.13	8.16	8.13	8.1	8.29	8.14	8.01	7.92	7.92	7.9	7.82	7.93	7.87	7.85	8.01	8.24	8.18	8.2	8.31	8.12	8.27	8.25
Mean	Diet 1	7.91	7.93	7.915	7.89	7.885	7.99	7.93	7.935	7.93	8.29	8.28333	8.37667	8.18	8.05	7.97667	7.95667	7.93667	7.98	8.16333	8.17	8.13667	8.20667	8.30333	8.30333	8.29	8.14	8.12	8.21	8.15667	8.09667	8.29667	8.14	8.1	8.00667	8.02667	7.97667	7.94333	7.99	7.94	7.91333	8.01333	8.18333	8.18	8.14	8.20333	8.13667	8.18333	8.19333
Mean	Diet 2	7.945	7.92	7.9	7.855	7.935	7.89	7.965	7.92	7.94	8.29667	8.28667	8.34	8.24	8.06	7.93333	7.85333	7.75333	7.85667	8.00333	8.00667	7.95333	8.12	8.18	8.21667	8.20333	8.05667	8.08	8.15333	8.11	8.04667	8.27	8.1	8.00333	7.97	7.97333	7.94667	7.84667	7.94667	7.94333	7.89333	8.02	8.22	8.2	8.16333	8.20333	8.08	8.17667	8.19333
SE	Diet 1	-	-	-	-	-	-	-	-	-	0.0776745	0.02848	0.00881917	0.023094	0.0472582	0.0218581	0.0384419	0.0233333	0.043589	0.0202759	0.011547	0.0371184	0.0218581	0.0272845	0.0185592	0.0305505	0.011547	0.0351188	0.0305505	0.0425572	0.031798	0.00881917	0.0173205	0.01	0.0120185	0.00881917	0.0260342	0.0145297	0.0152753	0.0057735	0.00881917	0.031798	0.0497773	0.01	0.0208167	0.0448454	0.0333333	0.0218581	0.0176383
SE	Diet 2	-	-	-	-	-	-	-	-	-	0.0497773	0.0218581	0.043589	0.0251661	0.0458258	0.0497773	0.0466667	0.0433333	0.0260342	0.0352767	0.0120185	0.0296273	0.0321455	0.023094	0.0185592	0.0392994	0.0176383	0.0360555	0.00666667	0.02	0.0290593	0.011547	0.0208167	0.00666667	0.0450925	0.031798	0.0290593	0.0371184	0.0166667	0.0405518	0.0218581	0.0152753	0.02	0.02	0.0233333	0.0705534	0.04	0.0581187	0.0425572
[truncated: 26 more columns]

## Sheet: CO2
		2013-11-25	2013-12-05	2013-12-13	2013-12-19	2013-12-23	2013-12-31	2014-01-07	2014-01-14	2014-01-23	2014-01-31	2014-02-06	2014-02-11	2014-02-18	2014-02-24	2014-03-02	2014-03-18	2014-03-24	2014-03-31	2014-04-09	2014-04-14	2014-04-28	2014-04-30	2014-05-05	2014-05-12	2014-05-19	2014-05-28	2014-06-02	2014-06-09	2014-06-23	2014-06-30	2014-07-07	2014-07-21	2014-07-28		Grand Means
RAS 1	CO2 (mg/L)	6.5	7	6.5	6.5	8.5	6.5	7	7.5	7	1	1.5	0	4	3	4.5	3	0.5	5	5	2.5	4.5	5.5	5.5	1	2.3	2.5	3	3.5	3.5	3.5	4	5	3		3.24091
RAS 2	CO2 (mg/L)	4.5	7	7.5	8	7	8.5	8.5	8.5	9	1	1	0.5	2.5	3	5	5	3	1.5	6	3.5	5.5	6.5	5	9.5	3	4	4.5	3.5	4	3.5	4	6	4		3.95833
RAS 3	CO2 (mg/L)	6.5	5.5	6	7	7.5	5	7.5	8	8	3	1.5	0	2	2	3.5	3	1	2.5	4.5	3	4.5	4.5	5	4	3	2.5	4	4	4	4.5	4.5	5	2.5		3.25
RAS 4	CO2 (mg/L)	7	6.5	7	8	7.5	7.5	8	8.5	7	1.5	1	0	1	3.5	4	4	1.5	3.5	4.5	3	4	4.5	4.5	2.5	2.5	2	5	5	4	4	4	4.5	4.5		3.27083
RAS 5	CO2 (mg/L)	-	-	-	-	-	-	-	-	-	0	0	0	1.5	2.5	3	4.5	0	2.5	3	3	4.5	5	5	8.5	3	3	4	4	3.5	4	6	5.5	3		3.20455
RAS 6	CO2 (mg/L)	-	-	-	-	-	-	-	-	-	0	0.25	0	1.5	3	4.5	3.5	1.5	4	3.5	2.5	5.5	4.5	4	6	2	1.5	4	2.5	3	1.5	3.5	5	4		2.8625
Mean	Diet 1	-	-	-	-	-	-	-	-	-	1.33333	1	0	2.5	2.5	3.66667	3.5	0.5	3.33333	4.16667	2.83333	4.5	5	5.16667	4.5	2.76667	2.66667	3.66667	3.83333	3.66667	4	4.83333	5.16667	2.83333		3.23182
Mean	Diet 2	-	-	-	-	-	-	-	-	-	0.833333	0.75	0.166667	1.66667	3.16667	4.5	4.16667	2	3	4.66667	3	5	5.16667	4.5	6	2.5	3	4.75	4.25	4	3.75	4	5.25	4.25		3.61458
SE	Diet 1	-	-	-	-	-	-	-	-	-	0.881917	0.5	0	0.763763	0.288675	0.440959	0.5	0.288675	0.833333	0.600925	0.166667	0	0.288675	0.166667	2.17945	0.233333	0.166667	0.333333	0.166667	0.166667	0.288675	0.600925	0.166667	0.166667		0.0138866
SE	Diet 2	-	-	-	-	-	-	-	-	-	0.440959	0.25	0.166667	0.440959	0.166667	0.288675	0.440959	0.5	0.763763	0.726483	0.288675	0.5	0.666667	0.288675	2.02073	0.288675	1	0.25	0.75	0	0.25	0	0.75	0.25		0.34375
